# Supplementary material for: Functional Insights from the Crystal Structure of the N-Terminal Domain of the Prototypical Toll Receptor
Source: Structure. 2013 Jan 8;21(1):143–53. doi: 10.1016/j.str.2012.11.003 (PMC3542428; doi:10.1016/j.str.2012.11.003)
Supplement: Document S2. 3D Molecular Structure of the N-terminal Domain of Drosophila Toll, Related to Figure 1 — A typical glycosylated monomer is described. It relates to the Results and Discussion sections and, in particular, to Figure 1. [file mmc2.zip]

Archive with 1 entries (1 files):
- stfode_2578_mmc2.pdb
