# Supplementary material for: Functional Insights from the Crystal Structure of the N-Terminal Domain of the Prototypical Toll Receptor
Source: Structure. 2013 Jan 8;21(1):143–53. doi: 10.1016/j.str.2012.11.003 (PMC3542428; doi:10.1016/j.str.2012.11.003)
Supplement: Document S2. 3D Molecular Structure of the N-terminal Domain of Drosophila Toll, Related to Figure 1 — A typical glycosylated monomer is described. It relates to the Results and Discussion sections and, in particular, to Figure 1. [file mmc2.zip › stfode_2578_mmc2.pdb]

CRYST1   88.787   93.276  225.342  90.00  90.00  90.00 P 21 21 21   16          
ORIGX1      1.000000  0.000000  0.000000        0.00000                         
ORIGX2      0.000000  1.000000  0.000000        0.00000                         
ORIGX3      0.000000  0.000000  1.000000        0.00000                         
SCALE1      0.011263  0.000000  0.000000        0.00000                         
SCALE2      0.000000  0.010721  0.000000        0.00000                         
SCALE3      0.000000  0.000000  0.004438        0.00000     
ATOM   2219  N   SER B  28      79.339  60.302  24.729  1.00 85.58           N  
ANISOU 2219  N   SER B  28    10770  11640  10105  -4578    -96    -78       N  
ATOM   2220  CA  SER B  28      78.931  58.903  24.842  1.00 82.52           C  
ANISOU 2220  CA  SER B  28    10363  11462   9531  -4300    -29   -179       C  
ATOM   2221  C   SER B  28      79.906  57.978  24.067  1.00 85.55           C  
ANISOU 2221  C   SER B  28    10626  12293   9586  -4399     77   -208       C  
ATOM   2222  O   SER B  28      81.081  58.326  23.918  1.00 87.17           O  
ANISOU 2222  O   SER B  28    10730  12690   9702  -4619    124   -267       O  
ATOM   2223  CB  SER B  28      77.492  58.727  24.355  1.00 85.39           C  
ANISOU 2223  CB  SER B  28    10859  11605   9979  -4169   -106     24       C  
ATOM   2224  OG  SER B  28      77.362  58.954  22.960  1.00 96.21           O  
ANISOU 2224  OG  SER B  28    12275  13017  11265  -4402   -147    325       O  
ATOM   2225  N   PHE B  29      79.430  56.802  23.604  1.00 79.10           N  
ANISOU 2225  N   PHE B  29     9807  11645   8603  -4235    116   -192       N  
ATOM   2226  CA  PHE B  29      80.233  55.832  22.856  1.00 78.12           C  
ANISOU 2226  CA  PHE B  29     9555  11936   8192  -4297    215   -254       C  
ATOM   2227  C   PHE B  29      80.486  56.328  21.431  1.00 83.27           C  
ANISOU 2227  C   PHE B  29    10209  12715   8715  -4638    206     -7       C  
ATOM   2228  O   PHE B  29      79.552  56.750  20.744  1.00 83.25           O  
ANISOU 2228  O   PHE B  29    10329  12523   8781  -4709    122    256       O  
ATOM   2229  CB  PHE B  29      79.548  54.448  22.841  1.00 77.30           C  
ANISOU 2229  CB  PHE B  29     9447  11931   7994  -4008    250   -327       C  
ATOM   2230  CG  PHE B  29      80.323  53.359  22.132  1.00 78.42           C  
ANISOU 2230  CG  PHE B  29     9438  12483   7877  -4032    351   -441       C  
ATOM   2231  CD1 PHE B  29      81.370  52.703  22.766  1.00 80.97           C  
ANISOU 2231  CD1 PHE B  29     9602  13043   8120  -3942    427   -706       C  
ATOM   2232  CD2 PHE B  29      80.005  52.991  20.831  1.00 80.64           C  
ANISOU 2232  CD2 PHE B  29     9719  12919   8000  -4144    365   -297       C  
ATOM   2233  CE1 PHE B  29      82.091  51.701  22.109  1.00 81.94           C  
ANISOU 2233  CE1 PHE B  29     9566  13531   8038  -3953    515   -837       C  
ATOM   2234  CE2 PHE B  29      80.728  51.991  20.174  1.00 83.45           C  
ANISOU 2234  CE2 PHE B  29     9914  13663   8131  -4167    463   -444       C  
ATOM   2235  CZ  PHE B  29      81.765  51.352  20.817  1.00 81.23           C  
ANISOU 2235  CZ  PHE B  29     9472  13591   7800  -4065    537   -720       C  
ATOM   2236  N   GLY B  30      81.747  56.252  21.012  1.00 80.73           N  
ANISOU 2236  N   GLY B  30     9741  12733   8201  -4848    289    -93       N  
ATOM   2237  CA  GLY B  30      82.190  56.671  19.687  1.00 82.63           C  
ANISOU 2237  CA  GLY B  30     9946  13182   8268  -5207    299    115       C  
ATOM   2238  C   GLY B  30      83.340  55.852  19.137  1.00 86.18           C  
ANISOU 2238  C   GLY B  30    10196  14125   8424  -5308    429    -66       C  
ATOM   2239  O   GLY B  30      83.543  54.704  19.545  1.00 83.77           O  
ANISOU 2239  O   GLY B  30     9793  13995   8041  -5056    501   -319       O  
ATOM   2240  N   ARG B  31      84.102  56.447  18.202  1.00 85.33           N  
ANISOU 2240  N   ARG B  31    10017  14244   8161  -5684    454     64       N  
ATOM   2241  CA  ARG B  31      85.245  55.813  17.540  1.00 86.28           C  
ANISOU 2241  CA  ARG B  31     9926  14866   7989  -5840    580   -102       C  
ATOM   2242  C   ARG B  31      86.440  55.633  18.484  1.00 89.94           C  
ANISOU 2242  C   ARG B  31    10235  15474   8463  -5770    656   -423       C  
ATOM   2243  O   ARG B  31      87.165  54.646  18.351  1.00 89.16           O  
ANISOU 2243  O   ARG B  31     9954  15733   8190  -5692    758   -675       O  
ATOM   2244  CB  ARG B  31      85.672  56.625  16.309  1.00 89.78           C  
ANISOU 2244  CB  ARG B  31    10342  15508   8261  -6295    578    159       C  
ATOM   2245  N   ASP B  32      86.647  56.578  19.425  1.00 86.91           N  
ANISOU 2245  N   ASP B  32     9911  14819   8292  -5797    601   -426       N  
ATOM   2246  CA  ASP B  32      87.762  56.536  20.372  1.00 86.88           C  
ANISOU 2246  CA  ASP B  32     9765  14939   8308  -5748    658   -714       C  
ATOM   2247  C   ASP B  32      87.598  55.413  21.404  1.00 87.84           C  
ANISOU 2247  C   ASP B  32     9842  15050   8482  -5326    679   -985       C  
ATOM   2248  O   ASP B  32      88.565  54.695  21.657  1.00 87.36           O  
ANISOU 2248  O   ASP B  32     9594  15290   8309  -5254    758  -1246       O  
ATOM   2249  CB  ASP B  32      87.950  57.893  21.070  1.00 90.19           C  
ANISOU 2249  CB  ASP B  32    10261  15055   8952  -5901    588   -645       C  
ATOM   2250  CG  ASP B  32      88.528  58.971  20.170  1.00104.47           C  
ANISOU 2250  CG  ASP B  32    12058  16931  10705  -6353    578   -421       C  
ATOM   2251  OD1 ASP B  32      89.566  58.710  19.516  1.00106.46           O  
ANISOU 2251  OD1 ASP B  32    12136  17600  10713  -6571    675   -497       O  
ATOM   2252  OD2 ASP B  32      87.964  60.085  20.142  1.00112.28           O  
ANISOU 2252  OD2 ASP B  32    13200  17554  11906  -6494    471   -174       O  
ATOM   2253  N   ALA B  33      86.384  55.240  21.967  1.00 82.36           N  
ANISOU 2253  N   ALA B  33     9311  14024   7959  -5057    604   -915       N  
ATOM   2254  CA  ALA B  33      86.084  54.189  22.947  1.00 79.82           C  
ANISOU 2254  CA  ALA B  33     8966  13668   7693  -4666    609  -1122       C  
ATOM   2255  C   ALA B  33      86.193  52.784  22.323  1.00 83.00           C  
ANISOU 2255  C   ALA B  33     9248  14374   7916  -4525    681  -1238       C  
ATOM   2256  O   ALA B  33      86.546  51.832  23.021  1.00 81.73           O  
ANISOU 2256  O   ALA B  33     8978  14321   7753  -4270    708  -1462       O  
ATOM   2257  CB  ALA B  33      84.696  54.395  23.530  1.00 78.86           C  
ANISOU 2257  CB  ALA B  33     9044  13140   7779  -4460    516   -993       C  
ATOM   2258  N   CYS B  34      85.905  52.670  21.011  1.00 79.92           N  
ANISOU 2258  N   CYS B  34     8866  14122   7379  -4700    705  -1088       N  
ATOM   2259  CA  CYS B  34      85.979  51.432  20.232  1.00 79.18           C  
ANISOU 2259  CA  CYS B  34     8646  14325   7112  -4615    777  -1204       C  
ATOM   2260  C   CYS B  34      87.450  50.975  20.071  1.00 85.54           C  
ANISOU 2260  C   CYS B  34     9195  15547   7758  -4707    878  -1467       C  
ATOM   2261  O   CYS B  34      87.745  49.793  20.253  1.00 84.13           O  
ANISOU 2261  O   CYS B  34     8875  15542   7548  -4482    923  -1698       O  
ATOM   2262  CB  CYS B  34      85.298  51.622  18.878  1.00 80.03           C  
ANISOU 2262  CB  CYS B  34     8830  14481   7096  -4819    769   -964       C  
ATOM   2263  SG  CYS B  34      85.163  50.112  17.884  1.00 83.06           S  
ANISOU 2263  SG  CYS B  34     9071  15202   7285  -4708    852  -1117       S  
ATOM   2264  N   SER B  35      88.365  51.911  19.754  1.00 85.44           N  
ANISOU 2264  N   SER B  35     9116  15684   7663  -5035    907  -1435       N  
ATOM   2265  CA  SER B  35      89.793  51.620  19.577  1.00 87.61           C  
ANISOU 2265  CA  SER B  35     9138  16367   7783  -5161   1005  -1682       C  
ATOM   2266  C   SER B  35      90.510  51.382  20.920  1.00 92.59           C  
ANISOU 2266  C   SER B  35     9669  16975   8534  -4937    999  -1929       C  
ATOM   2267  O   SER B  35      91.492  50.638  20.955  1.00 92.91           O  
ANISOU 2267  O   SER B  35     9484  17331   8488  -4876   1067  -2193       O  
ATOM   2268  CB  SER B  35      90.483  52.738  18.799  1.00 93.83           C  
ANISOU 2268  CB  SER B  35     9892  17319   8441  -5607   1035  -1542       C  
ATOM   2269  OG  SER B  35      90.037  54.026  19.191  1.00102.93           O  
ANISOU 2269  OG  SER B  35    11262  18108   9737  -5759    941  -1243       O  
ATOM   2270  N   GLU B  36      90.009  51.990  22.014  1.00 89.18           N  
ANISOU 2270  N   GLU B  36     9394  16189   8303  -4815    914  -1854       N  
ATOM   2271  CA  GLU B  36      90.571  51.868  23.364  1.00 89.19           C  
ANISOU 2271  CA  GLU B  36     9320  16157   8413  -4617    893  -2057       C  
ATOM   2272  C   GLU B  36      90.214  50.536  24.043  1.00 92.56           C  
ANISOU 2272  C   GLU B  36     9703  16565   8900  -4212    873  -2205       C  
ATOM   2273  O   GLU B  36      90.891  50.148  25.000  1.00 91.76           O  
ANISOU 2273  O   GLU B  36     9472  16556   8835  -4050    865  -2403       O  
ATOM   2274  CB  GLU B  36      90.090  53.030  24.247  1.00 90.44           C  
ANISOU 2274  CB  GLU B  36     9655  15953   8755  -4649    811  -1930       C  
ATOM   2275  CG  GLU B  36      90.887  54.311  24.068  1.00104.28           C  
ANISOU 2275  CG  GLU B  36    11382  17742  10498  -5014    824  -1881       C  
ATOM   2276  CD  GLU B  36      90.170  55.596  24.439  1.00126.48           C  
ANISOU 2276  CD  GLU B  36    14398  20150  13508  -5125    738  -1682       C  
ATOM   2277  OE1 GLU B  36      89.299  55.567  25.339  1.00121.13           O  
ANISOU 2277  OE1 GLU B  36    13847  19178  12997  -4876    670  -1675       O  
ATOM   2278  OE2 GLU B  36      90.495  56.643  23.833  1.00122.79           O  
ANISOU 2278  OE2 GLU B  36    13954  19663  13039  -5468    736  -1538       O  
ATOM   2279  N   MET B  37      89.153  49.850  23.561  1.00 88.96           N  
ANISOU 2279  N   MET B  37     9352  15989   8461  -4059    855  -2099       N  
ATOM   2280  CA  MET B  37      88.643  48.586  24.107  1.00 87.33           C  
ANISOU 2280  CA  MET B  37     9129  15721   8332  -3690    827  -2194       C  
ATOM   2281  C   MET B  37      89.676  47.454  24.073  1.00 93.27           C  
ANISOU 2281  C   MET B  37     9620  16799   9021  -3566    879  -2464       C  
ATOM   2282  O   MET B  37      89.706  46.638  24.995  1.00 91.60           O  
ANISOU 2282  O   MET B  37     9350  16544   8910  -3274    835  -2576       O  
ATOM   2283  CB  MET B  37      87.383  48.150  23.353  1.00 88.47           C  
ANISOU 2283  CB  MET B  37     9415  15718   8482  -3622    814  -2029       C  
ATOM   2284  CG  MET B  37      86.373  47.461  24.241  1.00 89.76           C  
ANISOU 2284  CG  MET B  37     9688  15618   8797  -3281    745  -1999       C  
ATOM   2285  SD  MET B  37      84.759  47.267  23.456  1.00 92.69           S  
ANISOU 2285  SD  MET B  37    10263  15761   9196  -3239    716  -1769       S  
ATOM   2286  CE  MET B  37      84.159  48.942  23.523  1.00 89.83           C  
ANISOU 2286  CE  MET B  37    10116  15113   8905  -3462    658  -1518       C  
ATOM   2287  N   SER B  38      90.512  47.407  23.020  1.00 93.28           N  
ANISOU 2287  N   SER B  38     9456  17126   8861  -3791    966  -2566       N  
ATOM   2288  CA  SER B  38      91.553  46.393  22.841  1.00 94.84           C  
ANISOU 2288  CA  SER B  38     9376  17656   9004  -3702   1022  -2851       C  
ATOM   2289  C   SER B  38      92.719  46.570  23.828  1.00101.21           C  
ANISOU 2289  C   SER B  38    10025  18588   9843  -3671   1010  -3028       C  
ATOM   2290  O   SER B  38      93.397  45.590  24.141  1.00101.57           O  
ANISOU 2290  O   SER B  38     9864  18801   9928  -3470   1010  -3252       O  
ATOM   2291  CB  SER B  38      92.082  46.428  21.411  1.00100.45           C  
ANISOU 2291  CB  SER B  38     9950  18705   9512  -3990   1127  -2914       C  
ATOM   2292  N   ILE B  39      92.950  47.807  24.317  1.00 98.89           N  
ANISOU 2292  N   ILE B  39     9819  18207   9546  -3868    993  -2930       N  
ATOM   2293  CA  ILE B  39      94.043  48.122  25.238  1.00 99.84           C  
ANISOU 2293  CA  ILE B  39     9798  18453   9684  -3879    982  -3090       C  
ATOM   2294  C   ILE B  39      93.545  48.396  26.675  1.00102.65           C  
ANISOU 2294  C   ILE B  39    10290  18522  10191  -3678    882  -3024       C  
ATOM   2295  O   ILE B  39      94.352  48.777  27.529  1.00103.15           O  
ANISOU 2295  O   ILE B  39    10254  18671  10267  -3692    863  -3142       O  
ATOM   2296  CB  ILE B  39      94.842  49.329  24.692  1.00105.26           C  
ANISOU 2296  CB  ILE B  39    10442  19303  10248  -4286   1046  -3069       C  
ATOM   2297  N   ASP B  40      92.242  48.177  26.952  1.00 97.35           N  
ANISOU 2297  N   ASP B  40     9827  17540   9622  -3495    823  -2853       N  
ATOM   2298  CA  ASP B  40      91.679  48.422  28.285  1.00 95.77           C  
ANISOU 2298  CA  ASP B  40     9750  17092   9547  -3314    736  -2797       C  
ATOM   2299  C   ASP B  40      90.714  47.321  28.755  1.00 97.05           C  
ANISOU 2299  C   ASP B  40     9981  17091   9804  -2970    674  -2746       C  
ATOM   2300  O   ASP B  40      90.497  47.188  29.963  1.00 96.07           O  
ANISOU 2300  O   ASP B  40     9878  16871   9755  -2779    604  -2756       O  
ATOM   2301  CB  ASP B  40      90.961  49.779  28.321  1.00 97.63           C  
ANISOU 2301  CB  ASP B  40    10207  17052   9836  -3510    717  -2610       C  
ATOM   2302  N   GLY B  41      90.144  46.563  27.817  1.00 92.08           N  
ANISOU 2302  N   GLY B  41     9378  16444   9163  -2909    700  -2693       N  
ATOM   2303  CA  GLY B  41      89.185  45.509  28.135  1.00 89.53           C  
ANISOU 2303  CA  GLY B  41     9123  15955   8939  -2606    646  -2634       C  
ATOM   2304  C   GLY B  41      89.378  44.178  27.437  1.00 91.63           C  
ANISOU 2304  C   GLY B  41     9236  16372   9209  -2460    671  -2752       C  
ATOM   2305  O   GLY B  41      90.171  44.059  26.497  1.00 92.72           O  
ANISOU 2305  O   GLY B  41     9214  16764   9253  -2608    744  -2888       O  
ATOM   2306  N   LEU B  42      88.611  43.169  27.897  1.00 84.89           N  
ANISOU 2306  N   LEU B  42     8425  15357   8471  -2174    609  -2705       N  
ATOM   2307  CA  LEU B  42      88.614  41.789  27.398  1.00 83.54           C  
ANISOU 2307  CA  LEU B  42     8122  15255   8365  -1984    610  -2812       C  
ATOM   2308  C   LEU B  42      87.679  41.611  26.182  1.00 82.56           C  
ANISOU 2308  C   LEU B  42     8104  15054   8210  -2055    662  -2731       C  
ATOM   2309  O   LEU B  42      87.416  40.478  25.775  1.00 82.21           O  
ANISOU 2309  O   LEU B  42     7981  15013   8240  -1891    660  -2807       O  
ATOM   2310  CB  LEU B  42      88.201  40.819  28.527  1.00 82.73           C  
ANISOU 2310  CB  LEU B  42     8019  14996   8418  -1656    506  -2772       C  
ATOM   2311  CG  LEU B  42      89.157  40.707  29.714  1.00 88.50           C  
ANISOU 2311  CG  LEU B  42     8603  15843   9182  -1545    438  -2861       C  
ATOM   2312  CD1 LEU B  42      88.588  41.401  30.935  1.00 87.60           C  
ANISOU 2312  CD1 LEU B  42     8652  15564   9069  -1514    374  -2704       C  
ATOM   2313  CD2 LEU B  42      89.460  39.254  30.032  1.00 91.73           C  
ANISOU 2313  CD2 LEU B  42     8835  16279   9739  -1261    365  -2949       C  
ATOM   2314  N   CYS B  43      87.186  42.725  25.608  1.00 75.16           N  
ANISOU 2314  N   CYS B  43     7337  14045   7175  -2300    699  -2576       N  
ATOM   2315  CA  CYS B  43      86.308  42.730  24.437  1.00 72.81           C  
ANISOU 2315  CA  CYS B  43     7147  13695   6821  -2405    739  -2469       C  
ATOM   2316  C   CYS B  43      86.996  43.431  23.268  1.00 77.46           C  
ANISOU 2316  C   CYS B  43     7661  14542   7228  -2741    828  -2507       C  
ATOM   2317  O   CYS B  43      87.743  44.390  23.478  1.00 78.14           O  
ANISOU 2317  O   CYS B  43     7725  14717   7249  -2936    844  -2507       O  
ATOM   2318  CB  CYS B  43      84.972  43.393  24.763  1.00 70.54           C  
ANISOU 2318  CB  CYS B  43     7130  13084   6590  -2393    686  -2214       C  
ATOM   2319  SG  CYS B  43      83.970  42.509  25.989  1.00 71.73           S  
ANISOU 2319  SG  CYS B  43     7374  12956   6924  -2026    593  -2148       S  
ATOM   2320  N   GLN B  44      86.726  42.968  22.038  1.00 73.32           N  
ANISOU 2320  N   GLN B  44     7094  14149   6616  -2822    886  -2536       N  
ATOM   2321  CA  GLN B  44      87.258  43.593  20.827  1.00 74.60           C  
ANISOU 2321  CA  GLN B  44     7183  14586   6573  -3163    971  -2547       C  
ATOM   2322  C   GLN B  44      86.154  44.422  20.161  1.00 77.07           C  
ANISOU 2322  C   GLN B  44     7725  14736   6821  -3348    954  -2258       C  
ATOM   2323  O   GLN B  44      84.986  44.031  20.195  1.00 74.52           O  
ANISOU 2323  O   GLN B  44     7544  14187   6584  -3187    908  -2142       O  
ATOM   2324  CB  GLN B  44      87.872  42.562  19.845  1.00 77.25           C  
ANISOU 2324  CB  GLN B  44     7269  15261   6822  -3169   1055  -2811       C  
ATOM   2325  CG  GLN B  44      86.913  41.510  19.284  1.00 89.00           C  
ANISOU 2325  CG  GLN B  44     8776  16673   8365  -2995   1052  -2835       C  
ATOM   2326  CD  GLN B  44      87.375  40.973  17.951  1.00109.99           C  
ANISOU 2326  CD  GLN B  44    11226  19701  10864  -3147   1153  -3045       C  
ATOM   2327  OE1 GLN B  44      87.022  41.493  16.886  1.00105.81           O  
ANISOU 2327  OE1 GLN B  44    10754  19301  10148  -3406   1198  -2925       O  
ATOM   2328  NE2 GLN B  44      88.166  39.912  17.975  1.00102.95           N  
ANISOU 2328  NE2 GLN B  44    10076  18994  10045  -2990   1186  -3366       N  
ATOM   2329  N   CYS B  45      86.522  45.579  19.596  1.00 75.00           N  
ANISOU 2329  N   CYS B  45     7496  14580   6422  -3685    981  -2133       N  
ATOM   2330  CA  CYS B  45      85.595  46.472  18.905  1.00 74.94           C  
ANISOU 2330  CA  CYS B  45     7688  14429   6357  -3892    950  -1835       C  
ATOM   2331  C   CYS B  45      86.185  46.895  17.569  1.00 80.67           C  
ANISOU 2331  C   CYS B  45     8307  15506   6839  -4260   1027  -1812       C  
ATOM   2332  O   CYS B  45      87.396  47.104  17.456  1.00 82.22           O  
ANISOU 2332  O   CYS B  45     8328  15982   6929  -4431   1092  -1960       O  
ATOM   2333  CB  CYS B  45      85.240  47.682  19.767  1.00 74.90           C  
ANISOU 2333  CB  CYS B  45     7880  14097   6484  -3937    869  -1626       C  
ATOM   2334  SG  CYS B  45      84.050  48.823  19.005  1.00 79.36           S  
ANISOU 2334  SG  CYS B  45     8689  14424   7041  -4164    800  -1242       S  
ATOM   2335  N   ALA B  46      85.316  47.040  16.561  1.00 76.78           N  
ANISOU 2335  N   ALA B  46     7913  15012   6246  -4393   1016  -1616       N  
ATOM   2336  CA  ALA B  46      85.699  47.452  15.215  1.00 78.71           C  
ANISOU 2336  CA  ALA B  46     8071  15603   6231  -4764   1078  -1544       C  
ATOM   2337  C   ALA B  46      84.561  48.214  14.529  1.00 81.75           C  
ANISOU 2337  C   ALA B  46     8667  15815   6578  -4933   1003  -1177       C  
ATOM   2338  O   ALA B  46      83.417  47.744  14.544  1.00 79.31           O  
ANISOU 2338  O   ALA B  46     8481  15291   6360  -4730    950  -1099       O  
ATOM   2339  CB  ALA B  46      86.094  46.241  14.386  1.00 80.22           C  
ANISOU 2339  CB  ALA B  46     8028  16183   6268  -4729   1179  -1832       C  
ATOM   2340  N   PRO B  47      84.842  49.397  13.933  1.00 80.00           N  
ANISOU 2340  N   PRO B  47     8487  15678   6232  -5308    988   -937       N  
ATOM   2341  CA  PRO B  47      83.769  50.131  13.244  1.00 80.20           C  
ANISOU 2341  CA  PRO B  47     8703  15536   6235  -5474    897   -562       C  
ATOM   2342  C   PRO B  47      83.445  49.524  11.878  1.00 84.81           C  
ANISOU 2342  C   PRO B  47     9196  16470   6557  -5616    946   -548       C  
ATOM   2343  O   PRO B  47      84.339  49.042  11.182  1.00 86.06           O  
ANISOU 2343  O   PRO B  47     9130  17086   6481  -5781   1058   -753       O  
ATOM   2344  CB  PRO B  47      84.328  51.549  13.114  1.00 84.30           C  
ANISOU 2344  CB  PRO B  47     9270  16030   6729  -5831    859   -321       C  
ATOM   2345  CG  PRO B  47      85.809  51.394  13.148  1.00 90.02           C  
ANISOU 2345  CG  PRO B  47     9764  17121   7317  -5964    975   -589       C  
ATOM   2346  CD  PRO B  47      86.143  50.096  13.827  1.00 83.68           C  
ANISOU 2346  CD  PRO B  47     8819  16395   6580  -5604   1046   -984       C  
ATOM   2347  N   ILE B  48      82.155  49.516  11.520  1.00 80.61           N  
ANISOU 2347  N   ILE B  48     8825  15735   6069  -5542    862   -329       N  
ATOM   2348  CA  ILE B  48      81.628  49.024  10.240  1.00 81.67           C  
ANISOU 2348  CA  ILE B  48     8903  16160   5967  -5669    885   -275       C  
ATOM   2349  C   ILE B  48      80.569  50.029   9.787  1.00 85.26           C  
ANISOU 2349  C   ILE B  48     9574  16372   6447  -5832    747    177       C  
ATOM   2350  O   ILE B  48      79.616  50.272  10.526  1.00 82.21           O  
ANISOU 2350  O   ILE B  48     9382  15531   6323  -5603    642    315       O  
ATOM   2351  CB  ILE B  48      81.076  47.560  10.331  1.00 83.10           C  
ANISOU 2351  CB  ILE B  48     9018  16353   6201  -5321    930   -561       C  
ATOM   2352  CG1 ILE B  48      82.190  46.543  10.679  1.00 83.60           C  
ANISOU 2352  CG1 ILE B  48     8840  16669   6254  -5173   1055  -1007       C  
ATOM   2353  CG2 ILE B  48      80.364  47.146   9.030  1.00 85.16           C  
ANISOU 2353  CG2 ILE B  48     9243  16877   6238  -5451    938   -487       C  
ATOM   2354  CD1 ILE B  48      81.780  45.468  11.669  1.00 88.08           C  
ANISOU 2354  CD1 ILE B  48     9424  16964   7078  -4729   1045  -1233       C  
ATOM   2355  N   MET B  49      80.743  50.618   8.584  1.00 85.15           N  
ANISOU 2355  N   MET B  49     9515  16673   6165  -6231    741    410       N  
ATOM   2356  CA  MET B  49      79.839  51.623   7.996  1.00 86.37           C  
ANISOU 2356  CA  MET B  49     9849  16650   6318  -6440    596    878       C  
ATOM   2357  C   MET B  49      79.734  52.841   8.945  1.00 88.47           C  
ANISOU 2357  C   MET B  49    10305  16415   6895  -6430    475   1118       C  
ATOM   2358  O   MET B  49      80.735  53.531   9.160  1.00 89.47           O  
ANISOU 2358  O   MET B  49    10381  16603   7011  -6642    500   1134       O  
ATOM   2359  CB  MET B  49      78.434  51.037   7.674  1.00 87.49           C  
ANISOU 2359  CB  MET B  49    10091  16658   6495  -6236    528    961       C  
ATOM   2360  CG  MET B  49      78.444  49.749   6.868  1.00 91.53           C  
ANISOU 2360  CG  MET B  49    10414  17618   6745  -6208    644    683       C  
ATOM   2361  SD  MET B  49      78.672  50.032   5.106  1.00 99.84           S  
ANISOU 2361  SD  MET B  49    11326  19274   7336  -6718    668    888       S  
ATOM   2362  CE  MET B  49      80.310  49.394   4.896  1.00 97.97           C  
ANISOU 2362  CE  MET B  49    10779  19577   6868  -6839    874    434       C  
ATOM   2363  N   SER B  50      78.545  53.064   9.539  1.00 81.84           N  
ANISOU 2363  N   SER B  50     9666  15092   6337  -6177    351   1269       N  
ATOM   2364  CA  SER B  50      78.260  54.147  10.480  1.00 80.94           C  
ANISOU 2364  CA  SER B  50     9728  14468   6556  -6119    231   1455       C  
ATOM   2365  C   SER B  50      77.994  53.595  11.896  1.00 80.76           C  
ANISOU 2365  C   SER B  50     9757  14118   6810  -5687    251   1170       C  
ATOM   2366  O   SER B  50      77.693  54.365  12.813  1.00 80.06           O  
ANISOU 2366  O   SER B  50     9798  13611   7009  -5588    165   1251       O  
ATOM   2367  CB  SER B  50      77.068  54.968   9.992  1.00 85.72           C  
ANISOU 2367  CB  SER B  50    10511  14784   7274  -6206     56   1882       C  
ATOM   2368  OG  SER B  50      77.336  55.572   8.736  1.00 98.05           O  
ANISOU 2368  OG  SER B  50    12030  16637   8588  -6629     18   2192       O  
ATOM   2369  N   GLU B  51      78.126  52.263  12.070  1.00 74.28           N  
ANISOU 2369  N   GLU B  51     8822  13498   5902  -5442    363    834       N  
ATOM   2370  CA  GLU B  51      77.927  51.570  13.346  1.00 70.68           C  
ANISOU 2370  CA  GLU B  51     8390  12800   5665  -5043    388    567       C  
ATOM   2371  C   GLU B  51      79.255  50.956  13.865  1.00 73.92           C  
ANISOU 2371  C   GLU B  51     8614  13464   6007  -4989    517    211       C  
ATOM   2372  O   GLU B  51      80.304  51.120  13.241  1.00 75.29           O  
ANISOU 2372  O   GLU B  51     8644  13988   5975  -5263    590    165       O  
ATOM   2373  CB  GLU B  51      76.810  50.499  13.230  1.00 69.81           C  
ANISOU 2373  CB  GLU B  51     8314  12637   5572  -4767    382    500       C  
ATOM   2374  CG  GLU B  51      77.072  49.392  12.214  1.00 79.67           C  
ANISOU 2374  CG  GLU B  51     9389  14333   6548  -4816    488    317       C  
ATOM   2375  CD  GLU B  51      75.871  48.595  11.738  1.00 94.86           C  
ANISOU 2375  CD  GLU B  51    11355  16232   8455  -4654    462    338       C  
ATOM   2376  OE1 GLU B  51      74.820  49.207  11.438  1.00 88.41           O  
ANISOU 2376  OE1 GLU B  51    10693  15200   7700  -4697    347    638       O  
ATOM   2377  OE2 GLU B  51      75.999  47.355  11.625  1.00 83.79           O  
ANISOU 2377  OE2 GLU B  51     9821  15032   6984  -4493    554     50       O  
ATOM   2378  N   TYR B  52      79.201  50.280  15.026  1.00 68.46           N  
ANISOU 2378  N   TYR B  52     7922  12600   5491  -4644    538    -28       N  
ATOM   2379  CA  TYR B  52      80.349  49.631  15.666  1.00 68.08           C  
ANISOU 2379  CA  TYR B  52     7703  12743   5423  -4536    636   -359       C  
ATOM   2380  C   TYR B  52      79.956  48.230  16.130  1.00 70.27           C  
ANISOU 2380  C   TYR B  52     7928  13004   5768  -4174    671   -600       C  
ATOM   2381  O   TYR B  52      78.826  48.032  16.580  1.00 68.05           O  
ANISOU 2381  O   TYR B  52     7789  12421   5646  -3950    604   -516       O  
ATOM   2382  CB  TYR B  52      80.864  50.465  16.860  1.00 68.96           C  
ANISOU 2382  CB  TYR B  52     7862  12620   5718  -4512    602   -375       C  
ATOM   2383  CG  TYR B  52      81.106  51.929  16.549  1.00 72.67           C  
ANISOU 2383  CG  TYR B  52     8409  13004   6197  -4845    544   -118       C  
ATOM   2384  CD1 TYR B  52      82.346  52.370  16.095  1.00 77.01           C  
ANISOU 2384  CD1 TYR B  52     8821  13856   6581  -5150    609   -154       C  
ATOM   2385  CD2 TYR B  52      80.100  52.876  16.724  1.00 73.25           C  
ANISOU 2385  CD2 TYR B  52     8683  12681   6465  -4856    420    157       C  
ATOM   2386  CE1 TYR B  52      82.571  53.714  15.799  1.00 80.10           C  
ANISOU 2386  CE1 TYR B  52     9282  14154   6998  -5472    548    101       C  
ATOM   2387  CE2 TYR B  52      80.312  54.221  16.426  1.00 76.46           C  
ANISOU 2387  CE2 TYR B  52     9157  12973   6921  -5162    352    405       C  
ATOM   2388  CZ  TYR B  52      81.551  54.637  15.969  1.00 86.20           C  
ANISOU 2388  CZ  TYR B  52    10260  14505   7988  -5475    415    386       C  
ATOM   2389  OH  TYR B  52      81.766  55.965  15.684  1.00 88.78           O  
ANISOU 2389  OH  TYR B  52    10652  14703   8379  -5790    341    647       O  
ATOM   2390  N   GLU B  53      80.878  47.260  16.016  1.00 67.50           N  
ANISOU 2390  N   GLU B  53     7366  12970   5312  -4120    772   -899       N  
ATOM   2391  CA  GLU B  53      80.615  45.887  16.441  1.00 65.70           C  
ANISOU 2391  CA  GLU B  53     7066  12723   5173  -3785    798  -1132       C  
ATOM   2392  C   GLU B  53      81.589  45.466  17.542  1.00 69.37           C  
ANISOU 2392  C   GLU B  53     7410  13202   5743  -3604    826  -1378       C  
ATOM   2393  O   GLU B  53      82.805  45.547  17.362  1.00 70.42           O  
ANISOU 2393  O   GLU B  53     7374  13616   5768  -3752    893  -1534       O  
ATOM   2394  CB  GLU B  53      80.664  44.908  15.258  1.00 68.13           C  
ANISOU 2394  CB  GLU B  53     7215  13370   5303  -3834    875  -1287       C  
ATOM   2395  CG  GLU B  53      80.186  43.510  15.613  1.00 78.51           C  
ANISOU 2395  CG  GLU B  53     8479  14602   6750  -3492    883  -1489       C  
ATOM   2396  CD  GLU B  53      79.672  42.683  14.451  1.00101.60           C  
ANISOU 2396  CD  GLU B  53    11324  17729   9549  -3520    924  -1564       C  
ATOM   2397  OE1 GLU B  53      80.486  42.315  13.573  1.00 97.81           O  
ANISOU 2397  OE1 GLU B  53    10636  17642   8883  -3684   1016  -1761       O  
ATOM   2398  OE2 GLU B  53      78.460  42.371  14.441  1.00 96.08           O  
ANISOU 2398  OE2 GLU B  53    10759  16809   8939  -3376    869  -1448       O  
ATOM   2399  N   ILE B  54      81.031  45.008  18.678  1.00 64.02           N  
ANISOU 2399  N   ILE B  54     6815  12238   5271  -3291    771  -1405       N  
ATOM   2400  CA  ILE B  54      81.770  44.541  19.854  1.00 63.10           C  
ANISOU 2400  CA  ILE B  54     6601  12102   5272  -3082    773  -1602       C  
ATOM   2401  C   ILE B  54      81.574  43.025  20.004  1.00 66.37           C  
ANISOU 2401  C   ILE B  54     6912  12536   5770  -2790    784  -1791       C  
ATOM   2402  O   ILE B  54      80.447  42.538  19.912  1.00 64.37           O  
ANISOU 2402  O   ILE B  54     6765  12103   5588  -2647    749  -1704       O  
ATOM   2403  CB  ILE B  54      81.344  45.314  21.144  1.00 64.64           C  
ANISOU 2403  CB  ILE B  54     6962  11968   5631  -2982    692  -1471       C  
ATOM   2404  CG1 ILE B  54      81.547  46.839  20.978  1.00 66.18           C  
ANISOU 2404  CG1 ILE B  54     7249  12113   5784  -3277    674  -1296       C  
ATOM   2405  CG2 ILE B  54      82.082  44.789  22.393  1.00 64.46           C  
ANISOU 2405  CG2 ILE B  54     6829  11956   5706  -2767    685  -1662       C  
ATOM   2406  CD1 ILE B  54      80.835  47.709  22.005  1.00 70.50           C  
ANISOU 2406  CD1 ILE B  54     7979  12303   6505  -3208    589  -1149       C  
ATOM   2407  N   ILE B  55      82.675  42.291  20.233  1.00 64.31           N  
ANISOU 2407  N   ILE B  55     6435  12486   5515  -2706    827  -2049       N  
ATOM   2408  CA  ILE B  55      82.654  40.843  20.443  1.00 64.05           C  
ANISOU 2408  CA  ILE B  55     6273  12461   5601  -2427    826  -2246       C  
ATOM   2409  C   ILE B  55      83.260  40.556  21.824  1.00 68.88           C  
ANISOU 2409  C   ILE B  55     6824  12986   6362  -2211    775  -2332       C  
ATOM   2410  O   ILE B  55      84.381  40.991  22.104  1.00 69.61           O  
ANISOU 2410  O   ILE B  55     6798  13249   6400  -2309    798  -2435       O  
ATOM   2411  CB  ILE B  55      83.375  40.080  19.291  1.00 68.89           C  
ANISOU 2411  CB  ILE B  55     6647  13427   6101  -2518    916  -2499       C  
ATOM   2412  CG1 ILE B  55      82.641  40.261  17.944  1.00 69.80           C  
ANISOU 2412  CG1 ILE B  55     6823  13643   6056  -2720    958  -2402       C  
ATOM   2413  CG2 ILE B  55      83.541  38.596  19.614  1.00 69.15           C  
ANISOU 2413  CG2 ILE B  55     6511  13454   6309  -2221    905  -2738       C  
ATOM   2414  CD1 ILE B  55      83.525  40.725  16.818  1.00 78.19           C  
ANISOU 2414  CD1 ILE B  55     7730  15104   6873  -3045   1052  -2498       C  
ATOM   2415  N   CYS B  56      82.512  39.832  22.682  1.00 65.25           N  
ANISOU 2415  N   CYS B  56     6441  12276   6077  -1931    703  -2280       N  
ATOM   2416  CA  CYS B  56      82.953  39.485  24.032  1.00 65.57           C  
ANISOU 2416  CA  CYS B  56     6431  12234   6250  -1719    639  -2323       C  
ATOM   2417  C   CYS B  56      82.902  37.964  24.261  1.00 69.41           C  
ANISOU 2417  C   CYS B  56     6788  12679   6904  -1437    602  -2452       C  
ATOM   2418  O   CYS B  56      81.836  37.360  24.106  1.00 67.53           O  
ANISOU 2418  O   CYS B  56     6647  12260   6753  -1312    576  -2369       O  
ATOM   2419  CB  CYS B  56      82.141  40.230  25.087  1.00 65.01           C  
ANISOU 2419  CB  CYS B  56     6575  11896   6229  -1670    571  -2106       C  
ATOM   2420  SG  CYS B  56      82.263  42.032  24.977  1.00 69.98           S  
ANISOU 2420  SG  CYS B  56     7337  12522   6730  -1979    593  -1972       S  
ATOM   2421  N   PRO B  57      84.030  37.325  24.655  1.00 67.81           N  
ANISOU 2421  N   PRO B  57     6365  12629   6770  -1329    589  -2650       N  
ATOM   2422  CA  PRO B  57      85.383  37.884  24.862  1.00 69.35           C  
ANISOU 2422  CA  PRO B  57     6408  13064   6877  -1454    617  -2784       C  
ATOM   2423  C   PRO B  57      86.059  38.207  23.523  1.00 75.61           C  
ANISOU 2423  C   PRO B  57     7076  14150   7501  -1714    727  -2938       C  
ATOM   2424  O   PRO B  57      85.569  37.771  22.476  1.00 75.34           O  
ANISOU 2424  O   PRO B  57     7034  14158   7434  -1758    777  -2981       O  
ATOM   2425  CB  PRO B  57      86.114  36.769  25.637  1.00 71.78           C  
ANISOU 2425  CB  PRO B  57     6509  13403   7361  -1194    548  -2940       C  
ATOM   2426  CG  PRO B  57      85.052  35.741  26.001  1.00 74.92           C  
ANISOU 2426  CG  PRO B  57     6987  13534   7945   -939    472  -2837       C  
ATOM   2427  CD  PRO B  57      84.024  35.879  24.922  1.00 69.68           C  
ANISOU 2427  CD  PRO B  57     6469  12796   7211  -1054    534  -2762       C  
ATOM   2428  N   ALA B  58      87.154  39.003  23.552  1.00 74.13           N  
ANISOU 2428  N   ALA B  58     6791  14183   7193  -1902    768  -3018       N  
ATOM   2429  CA  ALA B  58      87.908  39.456  22.372  1.00 76.05           C  
ANISOU 2429  CA  ALA B  58     6904  14747   7246  -2189    876  -3152       C  
ATOM   2430  C   ALA B  58      88.297  38.289  21.454  1.00 81.84           C  
ANISOU 2430  C   ALA B  58     7399  15692   8006  -2122    931  -3426       C  
ATOM   2431  O   ALA B  58      88.018  38.337  20.251  1.00 81.95           O  
ANISOU 2431  O   ALA B  58     7403  15852   7883  -2299   1009  -3455       O  
ATOM   2432  CB  ALA B  58      89.147  40.224  22.801  1.00 78.11           C  
ANISOU 2432  CB  ALA B  58     7050  15203   7426  -2336    895  -3235       C  
ATOM   2433  N   ASN B  59      88.887  37.227  22.031  1.00 79.35           N  
ANISOU 2433  N   ASN B  59     6889  15384   7877  -1860    883  -3623       N  
ATOM   2434  CA  ASN B  59      89.252  36.018  21.297  1.00 80.74           C  
ANISOU 2434  CA  ASN B  59     6818  15716   8145  -1747    919  -3918       C  
ATOM   2435  C   ASN B  59      88.625  34.817  22.004  1.00 83.34           C  
ANISOU 2435  C   ASN B  59     7158  15748   8759  -1390    810  -3901       C  
ATOM   2436  O   ASN B  59      88.879  34.583  23.192  1.00 82.90           O  
ANISOU 2436  O   ASN B  59     7088  15554   8857  -1188    709  -3848       O  
ATOM   2437  CB  ASN B  59      90.775  35.877  21.133  1.00 84.56           C  
ANISOU 2437  CB  ASN B  59     6989  16542   8597  -1805    968  -4223       C  
ATOM   2438  CG  ASN B  59      91.546  35.763  22.423  1.00112.55           C  
ANISOU 2438  CG  ASN B  59    10449  20030  12287  -1620    872  -4242       C  
ATOM   2439  OD1 ASN B  59      91.876  34.663  22.877  1.00108.32           O  
ANISOU 2439  OD1 ASN B  59     9735  19440  11981  -1347    799  -4398       O  
ATOM   2440  ND2 ASN B  59      91.849  36.896  23.042  1.00105.59           N  
ANISOU 2440  ND2 ASN B  59     9681  19158  11281  -1768    863  -4084       N  
ATOM   2441  N   ALA B  60      87.729  34.119  21.291  1.00 78.73           N  
ANISOU 2441  N   ALA B  60     6616  15063   8236  -1328    826  -3917       N  
ATOM   2442  CA  ALA B  60      87.004  32.944  21.775  1.00 77.23           C  
ANISOU 2442  CA  ALA B  60     6443  14580   8320  -1019    732  -3894       C  
ATOM   2443  C   ALA B  60      86.437  32.151  20.611  1.00 80.16           C  
ANISOU 2443  C   ALA B  60     6745  14983   8728  -1017    790  -4057       C  
ATOM   2444  O   ALA B  60      86.041  32.740  19.601  1.00 79.25           O  
ANISOU 2444  O   ALA B  60     6703  15017   8390  -1259    883  -4033       O  
ATOM   2445  CB  ALA B  60      85.875  33.364  22.713  1.00 75.55           C  
ANISOU 2445  CB  ALA B  60     6532  14036   8138   -940    648  -3538       C  
ATOM   2446  N   GLU B  61      86.389  30.812  20.758  1.00 76.87           N  
ANISOU 2446  N   GLU B  61     6182  14424   8603   -747    727  -4217       N  
ATOM   2447  CA  GLU B  61      85.827  29.891  19.763  1.00 77.11           C  
ANISOU 2447  CA  GLU B  61     6125  14445   8726   -702    768  -4405       C  
ATOM   2448  C   GLU B  61      84.335  30.151  19.603  1.00 77.53           C  
ANISOU 2448  C   GLU B  61     6467  14278   8712   -745    762  -4129       C  
ATOM   2449  O   GLU B  61      83.809  30.102  18.489  1.00 77.45           O  
ANISOU 2449  O   GLU B  61     6459  14386   8583   -883    843  -4213       O  
ATOM   2450  CB  GLU B  61      86.055  28.429  20.183  1.00 79.70           C  
ANISOU 2450  CB  GLU B  61     6253  14588   9440   -378    671  -4594       C  
ATOM   2451  CG  GLU B  61      87.487  27.947  20.064  1.00 92.70           C  
ANISOU 2451  CG  GLU B  61     7554  16471  11197   -319    683  -4952       C  
ATOM   2452  CD  GLU B  61      87.708  26.536  20.572  1.00113.07           C  
ANISOU 2452  CD  GLU B  61     9939  18822  14202     16    561  -5106       C  
ATOM   2453  OE1 GLU B  61      87.102  25.595  20.010  1.00101.80           O  
ANISOU 2453  OE1 GLU B  61     8447  17267  12965    119    561  -5254       O  
ATOM   2454  OE2 GLU B  61      88.523  26.367  21.508  1.00108.92           O  
ANISOU 2454  OE2 GLU B  61     9307  18251  13827    170    461  -5090       O  
ATOM   2455  N   ASN B  62      83.661  30.422  20.735  1.00 71.27           N  
ANISOU 2455  N   ASN B  62     5905  13185   7989   -629    664  -3807       N  
ATOM   2456  CA  ASN B  62      82.233  30.715  20.808  1.00 68.52           C  
ANISOU 2456  CA  ASN B  62     5836  12600   7600   -643    643  -3523       C  
ATOM   2457  C   ASN B  62      82.032  31.945  21.686  1.00 69.61           C  
ANISOU 2457  C   ASN B  62     6203  12655   7590   -734    612  -3217       C  
ATOM   2458  O   ASN B  62      82.012  31.814  22.911  1.00 69.02           O  
ANISOU 2458  O   ASN B  62     6186  12392   7648   -564    516  -3075       O  
ATOM   2459  CB  ASN B  62      81.448  29.509  21.338  1.00 67.75           C  
ANISOU 2459  CB  ASN B  62     5758  12180   7804   -363    546  -3477       C  
ATOM   2460  CG  ASN B  62      81.731  28.233  20.592  1.00 89.71           C  
ANISOU 2460  CG  ASN B  62     8286  15005  10794   -244    560  -3808       C  
ATOM   2461  OD1 ASN B  62      81.266  28.020  19.464  1.00 84.42           O  
ANISOU 2461  OD1 ASN B  62     7582  14433  10059   -344    638  -3951       O  
ATOM   2462  ND2 ASN B  62      82.510  27.361  21.208  1.00 82.12           N  
ANISOU 2462  ND2 ASN B  62     7131  13973  10098    -27    479  -3942       N  
ATOM   2463  N   PRO B  63      81.948  33.160  21.092  1.00 64.62           N  
ANISOU 2463  N   PRO B  63     5687  12175   6691  -1010    686  -3120       N  
ATOM   2464  CA  PRO B  63      81.773  34.370  21.918  1.00 62.53           C  
ANISOU 2464  CA  PRO B  63     5625  11813   6319  -1099    654  -2857       C  
ATOM   2465  C   PRO B  63      80.388  34.431  22.563  1.00 62.83           C  
ANISOU 2465  C   PRO B  63     5910  11527   6435   -985    584  -2587       C  
ATOM   2466  O   PRO B  63      79.388  34.081  21.928  1.00 61.40           O  
ANISOU 2466  O   PRO B  63     5809  11251   6268   -979    596  -2542       O  
ATOM   2467  CB  PRO B  63      81.981  35.522  20.927  1.00 65.02           C  
ANISOU 2467  CB  PRO B  63     5980  12358   6365  -1428    745  -2833       C  
ATOM   2468  CG  PRO B  63      82.512  34.889  19.661  1.00 71.62           C  
ANISOU 2468  CG  PRO B  63     6593  13480   7138  -1517    832  -3114       C  
ATOM   2469  CD  PRO B  63      81.986  33.498  19.655  1.00 67.02           C  
ANISOU 2469  CD  PRO B  63     5937  12744   6784  -1262    795  -3236       C  
ATOM   2470  N   THR B  64      80.338  34.861  23.836  1.00 57.68           N  
ANISOU 2470  N   THR B  64     5362  10724   5828   -898    513  -2423       N  
ATOM   2471  CA  THR B  64      79.085  34.953  24.587  1.00 55.13           C  
ANISOU 2471  CA  THR B  64     5254  10119   5574   -790    449  -2181       C  
ATOM   2472  C   THR B  64      78.258  36.159  24.139  1.00 56.14           C  
ANISOU 2472  C   THR B  64     5591  10194   5545   -991    482  -2001       C  
ATOM   2473  O   THR B  64      77.029  36.082  24.177  1.00 54.21           O  
ANISOU 2473  O   THR B  64     5501   9749   5346   -932    455  -1849       O  
ATOM   2474  CB  THR B  64      79.328  34.977  26.105  1.00 63.45           C  
ANISOU 2474  CB  THR B  64     6324  11074   6710   -642    365  -2087       C  
ATOM   2475  OG1 THR B  64      80.300  35.970  26.425  1.00 66.36           O  
ANISOU 2475  OG1 THR B  64     6654  11606   6952   -786    386  -2123       O  
ATOM   2476  CG2 THR B  64      79.764  33.625  26.650  1.00 62.27           C  
ANISOU 2476  CG2 THR B  64     6007  10885   6767   -398    294  -2181       C  
ATOM   2477  N   PHE B  65      78.912  37.258  23.709  1.00 52.48           N  
ANISOU 2477  N   PHE B  65     5125   9902   4913  -1229    534  -2012       N  
ATOM   2478  CA  PHE B  65      78.192  38.455  23.273  1.00 51.64           C  
ANISOU 2478  CA  PHE B  65     5207   9729   4686  -1428    548  -1825       C  
ATOM   2479  C   PHE B  65      78.725  39.063  21.982  1.00 57.35           C  
ANISOU 2479  C   PHE B  65     5870  10697   5224  -1707    624  -1878       C  
ATOM   2480  O   PHE B  65      79.934  39.198  21.800  1.00 58.01           O  
ANISOU 2480  O   PHE B  65     5794  11017   5231  -1812    670  -2033       O  
ATOM   2481  CB  PHE B  65      78.214  39.550  24.356  1.00 52.58           C  
ANISOU 2481  CB  PHE B  65     5445   9728   4803  -1461    506  -1691       C  
ATOM   2482  CG  PHE B  65      77.637  39.161  25.692  1.00 52.61           C  
ANISOU 2482  CG  PHE B  65     5520   9524   4947  -1227    432  -1613       C  
ATOM   2483  CD1 PHE B  65      76.260  39.133  25.893  1.00 53.81           C  
ANISOU 2483  CD1 PHE B  65     5839   9444   5163  -1143    396  -1451       C  
ATOM   2484  CD2 PHE B  65      78.467  38.840  26.757  1.00 54.77           C  
ANISOU 2484  CD2 PHE B  65     5684   9852   5275  -1103    397  -1694       C  
ATOM   2485  CE1 PHE B  65      75.728  38.772  27.131  1.00 53.39           C  
ANISOU 2485  CE1 PHE B  65     5839   9233   5216   -948    334  -1378       C  
ATOM   2486  CE2 PHE B  65      77.933  38.487  27.996  1.00 56.50           C  
ANISOU 2486  CE2 PHE B  65     5960   9914   5595   -910    326  -1604       C  
ATOM   2487  CZ  PHE B  65      76.568  38.458  28.176  1.00 53.07           C  
ANISOU 2487  CZ  PHE B  65     5689   9264   5211   -840    300  -1448       C  
ATOM   2488  N   ARG B  66      77.792  39.493  21.127  1.00 54.64           N  
ANISOU 2488  N   ARG B  66     5657  10302   4802  -1837    632  -1730       N  
ATOM   2489  CA  ARG B  66      78.032  40.231  19.891  1.00 56.55           C  
ANISOU 2489  CA  ARG B  66     5885  10755   4848  -2134    686  -1697       C  
ATOM   2490  C   ARG B  66      77.126  41.464  19.953  1.00 60.69           C  
ANISOU 2490  C   ARG B  66     6634  11071   5353  -2257    633  -1413       C  
ATOM   2491  O   ARG B  66      75.899  41.327  20.007  1.00 59.01           O  
ANISOU 2491  O   ARG B  66     6560  10649   5214  -2157    587  -1278       O  
ATOM   2492  CB  ARG B  66      77.785  39.366  18.639  1.00 57.61           C  
ANISOU 2492  CB  ARG B  66     5912  11071   4905  -2166    739  -1820       C  
ATOM   2493  CG  ARG B  66      78.452  39.921  17.380  1.00 69.49           C  
ANISOU 2493  CG  ARG B  66     7317  12914   6170  -2485    812  -1859       C  
ATOM   2494  CD  ARG B  66      78.233  39.034  16.168  1.00 81.42           C  
ANISOU 2494  CD  ARG B  66     8701  14646   7590  -2523    870  -2015       C  
ATOM   2495  NE  ARG B  66      79.105  37.856  16.176  1.00 92.41           N  
ANISOU 2495  NE  ARG B  66     9847  16212   9054  -2383    924  -2355       N  
ATOM   2496  CZ  ARG B  66      80.271  37.774  15.540  1.00109.75           C  
ANISOU 2496  CZ  ARG B  66    11823  18766  11112  -2540   1007  -2581       C  
ATOM   2497  NH1 ARG B  66      80.722  38.801  14.828  1.00 98.04           N  
ANISOU 2497  NH1 ARG B  66    10339  17524   9390  -2864   1051  -2486       N  
ATOM   2498  NH2 ARG B  66      80.992  36.662  15.604  1.00 98.08           N  
ANISOU 2498  NH2 ARG B  66    10114  17408   9745  -2380   1043  -2902       N  
ATOM   2499  N   LEU B  67      77.731  42.654  20.057  1.00 58.49           N  
ANISOU 2499  N   LEU B  67     6388  10827   5008  -2458    631  -1331       N  
ATOM   2500  CA  LEU B  67      76.982  43.902  20.193  1.00 58.32           C  
ANISOU 2500  CA  LEU B  67     6565  10580   5014  -2573    569  -1076       C  
ATOM   2501  C   LEU B  67      77.156  44.803  18.979  1.00 64.24           C  
ANISOU 2501  C   LEU B  67     7328  11486   5595  -2905    584   -938       C  
ATOM   2502  O   LEU B  67      78.282  45.075  18.565  1.00 65.37           O  
ANISOU 2502  O   LEU B  67     7343  11887   5608  -3101    640  -1025       O  
ATOM   2503  CB  LEU B  67      77.394  44.663  21.466  1.00 58.13           C  
ANISOU 2503  CB  LEU B  67     6587  10402   5097  -2532    532  -1068       C  
ATOM   2504  CG  LEU B  67      77.070  43.987  22.797  1.00 61.49           C  
ANISOU 2504  CG  LEU B  67     7028  10655   5679  -2228    497  -1141       C  
ATOM   2505  CD1 LEU B  67      78.324  43.409  23.427  1.00 62.08           C  
ANISOU 2505  CD1 LEU B  67     6924  10911   5751  -2142    529  -1357       C  
ATOM   2506  CD2 LEU B  67      76.421  44.964  23.752  1.00 63.80           C  
ANISOU 2506  CD2 LEU B  67     7481  10670   6091  -2195    430  -1006       C  
ATOM   2507  N   THR B  68      76.030  45.268  18.418  1.00 60.74           N  
ANISOU 2507  N   THR B  68     7033  10893   5154  -2972    528   -711       N  
ATOM   2508  CA  THR B  68      76.008  46.188  17.283  1.00 62.57           C  
ANISOU 2508  CA  THR B  68     7302  11235   5238  -3289    514   -510       C  
ATOM   2509  C   THR B  68      75.436  47.510  17.799  1.00 65.97           C  
ANISOU 2509  C   THR B  68     7915  11335   5813  -3349    415   -263       C  
ATOM   2510  O   THR B  68      74.323  47.529  18.338  1.00 63.79           O  
ANISOU 2510  O   THR B  68     7774  10766   5698  -3166    347   -169       O  
ATOM   2511  CB  THR B  68      75.235  45.587  16.095  1.00 71.19           C  
ANISOU 2511  CB  THR B  68     8385  12458   6206  -3328    521   -456       C  
ATOM   2512  OG1 THR B  68      75.718  44.266  15.838  1.00 72.17           O  
ANISOU 2512  OG1 THR B  68     8329  12833   6260  -3214    609   -738       O  
ATOM   2513  CG2 THR B  68      75.363  46.427  14.833  1.00 71.07           C  
ANISOU 2513  CG2 THR B  68     8372  12642   5990  -3683    510   -251       C  
ATOM   2514  N   ILE B  69      76.216  48.602  17.682  1.00 63.82           N  
ANISOU 2514  N   ILE B  69     7638  11105   5505  -3600    407   -177       N  
ATOM   2515  CA  ILE B  69      75.798  49.904  18.196  1.00 64.00           C  
ANISOU 2515  CA  ILE B  69     7813  10800   5702  -3666    310     27       C  
ATOM   2516  C   ILE B  69      75.835  50.993  17.114  1.00 70.95           C  
ANISOU 2516  C   ILE B  69     8739  11725   6494  -4016    258    303       C  
ATOM   2517  O   ILE B  69      76.891  51.295  16.552  1.00 71.96           O  
ANISOU 2517  O   ILE B  69     8760  12125   6457  -4274    311    291       O  
ATOM   2518  CB  ILE B  69      76.650  50.314  19.445  1.00 66.71           C  
ANISOU 2518  CB  ILE B  69     8124  11056   6165  -3609    325   -127       C  
ATOM   2519  CG1 ILE B  69      76.405  49.354  20.630  1.00 64.87           C  
ANISOU 2519  CG1 ILE B  69     7872  10735   6041  -3259    345   -338       C  
ATOM   2520  CG2 ILE B  69      76.394  51.776  19.869  1.00 67.97           C  
ANISOU 2520  CG2 ILE B  69     8414  10899   6511  -3728    230     56       C  
ATOM   2521  CD1 ILE B  69      77.569  49.195  21.552  1.00 73.01           C  
ANISOU 2521  CD1 ILE B  69     8782  11880   7077  -3207    396   -562       C  
ATOM   2522  N   GLN B  70      74.664  51.601  16.872  1.00 68.44           N  
ANISOU 2522  N   GLN B  70     8575  11132   6298  -4022    147    561       N  
ATOM   2523  CA  GLN B  70      74.469  52.759  16.008  1.00 70.78           C  
ANISOU 2523  CA  GLN B  70     8945  11366   6583  -4323     54    885       C  
ATOM   2524  C   GLN B  70      74.113  53.911  16.957  1.00 75.90           C  
ANISOU 2524  C   GLN B  70     9721  11579   7539  -4278    -50    986       C  
ATOM   2525  O   GLN B  70      73.011  53.902  17.515  1.00 74.02           O  
ANISOU 2525  O   GLN B  70     9588  11038   7499  -4048   -118   1010       O  
ATOM   2526  CB  GLN B  70      73.395  52.496  14.936  1.00 72.25           C  
ANISOU 2526  CB  GLN B  70     9183  11594   6673  -4357     -4   1095       C  
ATOM   2527  CG  GLN B  70      73.085  53.688  14.020  1.00 88.54           C  
ANISOU 2527  CG  GLN B  70    11329  13579   8735  -4663   -127   1481       C  
ATOM   2528  CD  GLN B  70      74.224  54.039  13.096  1.00109.21           C  
ANISOU 2528  CD  GLN B  70    13836  16562  11098  -5038    -79   1562       C  
ATOM   2529  OE1 GLN B  70      74.468  53.372  12.087  1.00106.86           O  
ANISOU 2529  OE1 GLN B  70    13429  16664  10508  -5169     -9   1536       O  
ATOM   2530  NE2 GLN B  70      74.941  55.105  13.419  1.00101.69           N  
ANISOU 2530  NE2 GLN B  70    12899  15488  10251  -5228   -113   1654       N  
ATOM   2531  N   PRO B  71      75.061  54.842  17.245  1.00 75.25           N  
ANISOU 2531  N   PRO B  71     9613  11468   7511  -4477    -54    997       N  
ATOM   2532  CA  PRO B  71      74.785  55.902  18.235  1.00 75.75           C  
ANISOU 2532  CA  PRO B  71     9774  11117   7889  -4424   -144   1032       C  
ATOM   2533  C   PRO B  71      73.496  56.686  17.982  1.00 81.85           C  
ANISOU 2533  C   PRO B  71    10696  11519   8883  -4415   -299   1316       C  
ATOM   2534  O   PRO B  71      73.157  56.980  16.832  1.00 83.08           O  
ANISOU 2534  O   PRO B  71    10885  11731   8950  -4619   -368   1602       O  
ATOM   2535  CB  PRO B  71      76.013  56.808  18.130  1.00 79.66           C  
ANISOU 2535  CB  PRO B  71    10209  11698   8361  -4731   -132   1067       C  
ATOM   2536  CG  PRO B  71      77.098  55.904  17.673  1.00 83.73           C  
ANISOU 2536  CG  PRO B  71    10564  12688   8563  -4817      8    891       C  
ATOM   2537  CD  PRO B  71      76.437  54.955  16.716  1.00 78.47           C  
ANISOU 2537  CD  PRO B  71     9887  12227   7702  -4760     29    952       C  
ATOM   2538  N   LYS B  72      72.755  56.959  19.083  1.00 78.29           N  
ANISOU 2538  N   LYS B  72    10321  10711   8713  -4166   -352   1222       N  
ATOM   2539  CA  LYS B  72      71.480  57.690  19.173  1.00 79.07           C  
ANISOU 2539  CA  LYS B  72    10546  10404   9093  -4082   -498   1410       C  
ATOM   2540  C   LYS B  72      70.284  56.931  18.555  1.00 82.75           C  
ANISOU 2540  C   LYS B  72    11061  10896   9484  -3937   -530   1523       C  
ATOM   2541  O   LYS B  72      69.142  57.275  18.874  1.00 82.16           O  
ANISOU 2541  O   LYS B  72    11074  10499   9645  -3784   -632   1602       O  
ATOM   2542  CB  LYS B  72      71.581  59.102  18.557  1.00 84.97           C  
ANISOU 2542  CB  LYS B  72    11348  10934  10001  -4381   -633   1718       C  
ATOM   2543  N   ASP B  73      70.531  55.902  17.709  1.00 79.34           N  
ANISOU 2543  N   ASP B  73    10562  10844   8740  -3977   -442   1507       N  
ATOM   2544  CA  ASP B  73      69.475  55.138  17.039  1.00 78.38           C  
ANISOU 2544  CA  ASP B  73    10471  10786   8524  -3866   -464   1600       C  
ATOM   2545  C   ASP B  73      69.152  53.808  17.742  1.00 78.82           C  
ANISOU 2545  C   ASP B  73    10489  10929   8529  -3546   -361   1314       C  
ATOM   2546  O   ASP B  73      68.142  53.743  18.448  1.00 77.42           O  
ANISOU 2546  O   ASP B  73    10380  10490   8546  -3308   -407   1275       O  
ATOM   2547  CB  ASP B  73      69.826  54.884  15.557  1.00 82.24           C  
ANISOU 2547  CB  ASP B  73    10903  11636   8708  -4137   -448   1781       C  
ATOM   2548  CG  ASP B  73      69.840  56.109  14.655  1.00 99.75           C  
ANISOU 2548  CG  ASP B  73    13171  13771  10958  -4460   -581   2153       C  
ATOM   2549  OD1 ASP B  73      69.575  57.227  15.159  1.00102.05           O  
ANISOU 2549  OD1 ASP B  73    13547  13675  11551  -4469   -699   2281       O  
ATOM   2550  OD2 ASP B  73      70.113  55.951  13.444  1.00108.30           O  
ANISOU 2550  OD2 ASP B  73    14200  15179  11770  -4708   -572   2317       O  
ATOM   2551  N   TYR B  74      69.972  52.749  17.533  1.00 73.58           N  
ANISOU 2551  N   TYR B  74     9709  10629   7620  -3544   -229   1119       N  
ATOM   2552  CA  TYR B  74      69.692  51.425  18.095  1.00 70.13           C  
ANISOU 2552  CA  TYR B  74     9227  10274   7143  -3258   -143    876       C  
ATOM   2553  C   TYR B  74      70.920  50.709  18.693  1.00 71.53           C  
ANISOU 2553  C   TYR B  74     9278  10685   7216  -3204    -18    591       C  
ATOM   2554  O   TYR B  74      72.066  51.089  18.435  1.00 72.90           O  
ANISOU 2554  O   TYR B  74     9375  11042   7283  -3413     23    567       O  
ATOM   2555  CB  TYR B  74      69.056  50.518  17.013  1.00 70.72           C  
ANISOU 2555  CB  TYR B  74     9280  10546   7043  -3252   -130    936       C  
ATOM   2556  CG  TYR B  74      69.972  50.170  15.857  1.00 73.63           C  
ANISOU 2556  CG  TYR B  74     9530  11323   7123  -3497    -58    931       C  
ATOM   2557  CD1 TYR B  74      70.784  49.038  15.900  1.00 74.62           C  
ANISOU 2557  CD1 TYR B  74     9514  11741   7097  -3427     71    655       C  
ATOM   2558  CD2 TYR B  74      69.980  50.934  14.694  1.00 76.97           C  
ANISOU 2558  CD2 TYR B  74     9970  11850   7427  -3798   -123   1201       C  
ATOM   2559  CE1 TYR B  74      71.620  48.706  14.834  1.00 76.83           C  
ANISOU 2559  CE1 TYR B  74     9661  12418   7113  -3650    145    611       C  
ATOM   2560  CE2 TYR B  74      70.796  50.600  13.612  1.00 79.47           C  
ANISOU 2560  CE2 TYR B  74    10160  12586   7449  -4039    -49   1185       C  
ATOM   2561  CZ  TYR B  74      71.628  49.494  13.694  1.00 86.40           C  
ANISOU 2561  CZ  TYR B  74    10887  13761   8180  -3963     92    870       C  
ATOM   2562  OH  TYR B  74      72.444  49.170  12.636  1.00 89.51           O  
ANISOU 2562  OH  TYR B  74    11135  14589   8288  -4201    172    816       O  
ATOM   2563  N   VAL B  75      70.643  49.635  19.465  1.00 64.05           N  
ANISOU 2563  N   VAL B  75     8300   9734   6301  -2924     35    387       N  
ATOM   2564  CA  VAL B  75      71.605  48.722  20.091  1.00 62.25           C  
ANISOU 2564  CA  VAL B  75     7948   9704   6002  -2808    136    121       C  
ATOM   2565  C   VAL B  75      71.091  47.287  19.900  1.00 63.49           C  
ANISOU 2565  C   VAL B  75     8056   9968   6099  -2606    183      8       C  
ATOM   2566  O   VAL B  75      69.947  47.000  20.260  1.00 61.43           O  
ANISOU 2566  O   VAL B  75     7879   9507   5955  -2420    141     50       O  
ATOM   2567  CB  VAL B  75      71.862  49.034  21.598  1.00 65.09           C  
ANISOU 2567  CB  VAL B  75     8320   9883   6526  -2659    130     -8       C  
ATOM   2568  CG1 VAL B  75      72.757  47.978  22.247  1.00 63.69           C  
ANISOU 2568  CG1 VAL B  75     8010   9908   6281  -2514    215   -258       C  
ATOM   2569  CG2 VAL B  75      72.457  50.425  21.791  1.00 66.69           C  
ANISOU 2569  CG2 VAL B  75     8551   9985   6802  -2867     90     66       C  
ATOM   2570  N   GLN B  76      71.928  46.394  19.342  1.00 59.82           N  
ANISOU 2570  N   GLN B  76     7448   9814   5469  -2646    268   -147       N  
ATOM   2571  CA  GLN B  76      71.574  44.984  19.194  1.00 58.21           C  
ANISOU 2571  CA  GLN B  76     7175   9703   5238  -2457    313   -287       C  
ATOM   2572  C   GLN B  76      72.514  44.123  20.030  1.00 61.29           C  
ANISOU 2572  C   GLN B  76     7435  10199   5654  -2297    375   -535       C  
ATOM   2573  O   GLN B  76      73.732  44.276  19.942  1.00 61.97           O  
ANISOU 2573  O   GLN B  76     7408  10489   5651  -2421    425   -645       O  
ATOM   2574  CB  GLN B  76      71.567  44.518  17.734  1.00 60.74           C  
ANISOU 2574  CB  GLN B  76     7419  10291   5369  -2613    350   -280       C  
ATOM   2575  CG  GLN B  76      70.828  43.185  17.577  1.00 77.95           C  
ANISOU 2575  CG  GLN B  76     9564  12478   7575  -2409    371   -389       C  
ATOM   2576  CD  GLN B  76      71.132  42.439  16.305  1.00 98.59           C  
ANISOU 2576  CD  GLN B  76    12037  15419  10003  -2527    437   -505       C  
ATOM   2577  OE1 GLN B  76      70.240  42.175  15.496  1.00 95.81           O  
ANISOU 2577  OE1 GLN B  76    11713  15093   9598  -2547    419   -433       O  
ATOM   2578  NE2 GLN B  76      72.377  42.004  16.138  1.00 89.51           N  
ANISOU 2578  NE2 GLN B  76    10716  14536   8757  -2592    518   -716       N  
ATOM   2579  N   ILE B  77      71.940  43.232  20.852  1.00 56.09           N  
ANISOU 2579  N   ILE B  77     6788   9403   5120  -2029    366   -611       N  
ATOM   2580  CA  ILE B  77      72.687  42.319  21.714  1.00 55.13           C  
ANISOU 2580  CA  ILE B  77     6547   9351   5050  -1851    400   -811       C  
ATOM   2581  C   ILE B  77      72.375  40.881  21.271  1.00 58.27           C  
ANISOU 2581  C   ILE B  77     6856   9824   5459  -1703    430   -931       C  
ATOM   2582  O   ILE B  77      71.233  40.431  21.382  1.00 56.78           O  
ANISOU 2582  O   ILE B  77     6749   9467   5358  -1562    397   -861       O  
ATOM   2583  CB  ILE B  77      72.393  42.570  23.229  1.00 57.02           C  
ANISOU 2583  CB  ILE B  77     6862   9369   5434  -1677    353   -788       C  
ATOM   2584  CG1 ILE B  77      72.655  44.045  23.625  1.00 58.19           C  
ANISOU 2584  CG1 ILE B  77     7088   9427   5594  -1830    323   -698       C  
ATOM   2585  CG2 ILE B  77      73.200  41.613  24.123  1.00 57.40           C  
ANISOU 2585  CG2 ILE B  77     6777   9507   5525  -1502    373   -964       C  
ATOM   2586  CD1 ILE B  77      71.918  44.536  24.900  1.00 63.92           C  
ANISOU 2586  CD1 ILE B  77     7925   9899   6464  -1694    267   -641       C  
ATOM   2587  N   MET B  78      73.389  40.185  20.736  1.00 55.73           N  
ANISOU 2587  N   MET B  78     6357   9758   5061  -1744    492  -1123       N  
ATOM   2588  CA  MET B  78      73.312  38.793  20.287  1.00 55.68           C  
ANISOU 2588  CA  MET B  78     6226   9839   5090  -1613    524  -1290       C  
ATOM   2589  C   MET B  78      74.072  37.943  21.313  1.00 58.52           C  
ANISOU 2589  C   MET B  78     6467  10185   5582  -1404    519  -1449       C  
ATOM   2590  O   MET B  78      75.273  38.143  21.502  1.00 59.25           O  
ANISOU 2590  O   MET B  78     6444  10438   5631  -1463    545  -1565       O  
ATOM   2591  CB  MET B  78      73.877  38.658  18.852  1.00 60.07           C  
ANISOU 2591  CB  MET B  78     6646  10708   5471  -1817    595  -1414       C  
ATOM   2592  CG  MET B  78      73.886  37.236  18.298  1.00 64.66           C  
ANISOU 2592  CG  MET B  78     7073  11396   6099  -1698    635  -1633       C  
ATOM   2593  SD  MET B  78      72.261  36.522  17.926  1.00 68.46           S  
ANISOU 2593  SD  MET B  78     7665  11683   6665  -1575    598  -1540       S  
ATOM   2594  CE  MET B  78      71.818  37.442  16.453  1.00 66.55           C  
ANISOU 2594  CE  MET B  78     7475  11639   6171  -1885    619  -1406       C  
ATOM   2595  N   CYS B  79      73.359  37.037  22.009  1.00 53.69           N  
ANISOU 2595  N   CYS B  79     5884   9381   5133  -1169    476  -1437       N  
ATOM   2596  CA  CYS B  79      73.924  36.212  23.079  1.00 53.43           C  
ANISOU 2596  CA  CYS B  79     5754   9303   5245   -960    445  -1531       C  
ATOM   2597  C   CYS B  79      74.117  34.746  22.682  1.00 57.43           C  
ANISOU 2597  C   CYS B  79     6095   9853   5871   -817    455  -1718       C  
ATOM   2598  O   CYS B  79      73.465  34.242  21.771  1.00 57.08           O  
ANISOU 2598  O   CYS B  79     6045   9816   5827   -835    480  -1759       O  
ATOM   2599  CB  CYS B  79      73.052  36.300  24.332  1.00 52.41           C  
ANISOU 2599  CB  CYS B  79     5767   8924   5222   -806    376  -1360       C  
ATOM   2600  SG  CYS B  79      72.840  37.970  25.006  1.00 55.88           S  
ANISOU 2600  SG  CYS B  79     6373   9282   5577   -938    355  -1189       S  
ATOM   2601  N   ASN B  80      75.002  34.065  23.429  1.00 54.61           N  
ANISOU 2601  N   ASN B  80     5598   9517   5633   -669    426  -1832       N  
ATOM   2602  CA  ASN B  80      75.267  32.627  23.444  1.00 55.19           C  
ANISOU 2602  CA  ASN B  80     5506   9566   5898   -480    403  -1995       C  
ATOM   2603  C   ASN B  80      75.751  32.313  24.853  1.00 58.86           C  
ANISOU 2603  C   ASN B  80     5931   9940   6492   -306    323  -1942       C  
ATOM   2604  O   ASN B  80      76.954  32.329  25.130  1.00 59.65           O  
ANISOU 2604  O   ASN B  80     5885  10190   6591   -303    320  -2067       O  
ATOM   2605  CB  ASN B  80      76.227  32.115  22.347  1.00 57.47           C  
ANISOU 2605  CB  ASN B  80     5572  10100   6163   -551    471  -2281       C  
ATOM   2606  CG  ASN B  80      76.286  30.592  22.316  1.00 80.83           C  
ANISOU 2606  CG  ASN B  80     8365  12976   9371   -342    437  -2455       C  
ATOM   2607  OD1 ASN B  80      75.336  29.909  22.734  1.00 70.02           O  
ANISOU 2607  OD1 ASN B  80     7075  11368   8161   -191    381  -2347       O  
ATOM   2608  ND2 ASN B  80      77.396  30.014  21.834  1.00 79.67           N  
ANISOU 2608  ND2 ASN B  80     7976  13014   9281   -326    466  -2732       N  
ATOM   2609  N   LEU B  81      74.789  32.111  25.762  1.00 54.35           N  
ANISOU 2609  N   LEU B  81     5495   9146   6010   -178    256  -1744       N  
ATOM   2610  CA  LEU B  81      75.050  31.890  27.184  1.00 54.56           C  
ANISOU 2610  CA  LEU B  81     5510   9096   6126    -30    171  -1641       C  
ATOM   2611  C   LEU B  81      74.672  30.487  27.633  1.00 60.01           C  
ANISOU 2611  C   LEU B  81     6137   9612   7053    188     92  -1609       C  
ATOM   2612  O   LEU B  81      73.713  29.906  27.122  1.00 59.13           O  
ANISOU 2612  O   LEU B  81     6078   9363   7025    225     99  -1584       O  
ATOM   2613  CB  LEU B  81      74.279  32.918  28.044  1.00 53.19           C  
ANISOU 2613  CB  LEU B  81     5533   8833   5841    -80    154  -1426       C  
ATOM   2614  CG  LEU B  81      74.172  34.376  27.544  1.00 57.46           C  
ANISOU 2614  CG  LEU B  81     6196   9447   6189   -299    220  -1397       C  
ATOM   2615  CD1 LEU B  81      73.238  35.186  28.432  1.00 56.45           C  
ANISOU 2615  CD1 LEU B  81     6250   9178   6020   -304    192  -1207       C  
ATOM   2616  CD2 LEU B  81      75.535  35.055  27.468  1.00 60.56           C  
ANISOU 2616  CD2 LEU B  81     6486  10051   6474   -425    252  -1520       C  
ATOM   2617  N   THR B  82      75.423  29.958  28.608  1.00 58.87           N  
ANISOU 2617  N   THR B  82     5877   9471   7022    324      8  -1596       N  
ATOM   2618  CA  THR B  82      75.171  28.653  29.217  1.00 60.11           C  
ANISOU 2618  CA  THR B  82     5964   9452   7424    531    -93  -1522       C  
ATOM   2619  C   THR B  82      74.457  28.893  30.571  1.00 63.86           C  
ANISOU 2619  C   THR B  82     6577   9824   7861    583   -164  -1247       C  
ATOM   2620  O   THR B  82      73.555  28.130  30.916  1.00 63.72           O  
ANISOU 2620  O   THR B  82     6606   9623   7982    689   -221  -1105       O  
ATOM   2621  CB  THR B  82      76.450  27.776  29.292  1.00 72.84           C  
ANISOU 2621  CB  THR B  82     7330  11130   9216    654   -155  -1687       C  
ATOM   2622  OG1 THR B  82      76.187  26.604  30.065  1.00 75.93           O  
ANISOU 2622  OG1 THR B  82     7667  11324   9857    851   -278  -1557       O  
ATOM   2623  CG2 THR B  82      77.672  28.507  29.848  1.00 72.49           C  
ANISOU 2623  CG2 THR B  82     7205  11296   9041    603   -164  -1730       C  
ATOM   2624  N   ASP B  83      74.822  29.980  31.295  1.00 59.89           N  
ANISOU 2624  N   ASP B  83     6135   9453   7168    493   -154  -1184       N  
ATOM   2625  CA  ASP B  83      74.200  30.391  32.565  1.00 58.96           C  
ANISOU 2625  CA  ASP B  83     6134   9299   6968    510   -204   -965       C  
ATOM   2626  C   ASP B  83      74.324  31.920  32.778  1.00 60.26           C  
ANISOU 2626  C   ASP B  83     6401   9594   6901    344   -139   -977       C  
ATOM   2627  O   ASP B  83      75.166  32.561  32.153  1.00 59.64           O  
ANISOU 2627  O   ASP B  83     6271   9650   6738    230    -81  -1133       O  
ATOM   2628  CB  ASP B  83      74.753  29.606  33.767  1.00 62.49           C  
ANISOU 2628  CB  ASP B  83     6462   9764   7519    656   -328   -857       C  
ATOM   2629  CG  ASP B  83      76.253  29.615  33.900  1.00 78.02           C  
ANISOU 2629  CG  ASP B  83     8244  11903   9495    674   -360   -998       C  
ATOM   2630  OD1 ASP B  83      76.922  28.917  33.109  1.00 87.82           O  
ANISOU 2630  OD1 ASP B  83     9338  13137  10893    734   -363  -1164       O  
ATOM   2631  OD2 ASP B  83      76.757  30.267  34.833  1.00 79.56           O  
ANISOU 2631  OD2 ASP B  83     8427  12249   9553    635   -387   -954       O  
ATOM   2632  N   THR B  84      73.465  32.491  33.653  1.00 55.43           N  
ANISOU 2632  N   THR B  84     5923   8940   6198    324   -150   -821       N  
ATOM   2633  CA  THR B  84      73.345  33.932  33.946  1.00 54.09           C  
ANISOU 2633  CA  THR B  84     5860   8842   5849    180    -99   -827       C  
ATOM   2634  C   THR B  84      74.657  34.611  34.390  1.00 57.55           C  
ANISOU 2634  C   THR B  84     6199   9480   6187    110   -102   -932       C  
ATOM   2635  O   THR B  84      74.791  35.818  34.184  1.00 56.76           O  
ANISOU 2635  O   THR B  84     6165   9430   5971    -39    -43   -996       O  
ATOM   2636  CB  THR B  84      72.249  34.206  34.990  1.00 60.27           C  
ANISOU 2636  CB  THR B  84     6756   9561   6582    206   -124   -666       C  
ATOM   2637  OG1 THR B  84      72.553  33.528  36.210  1.00 63.55           O  
ANISOU 2637  OG1 THR B  84     7080  10048   7017    317   -215   -563       O  
ATOM   2638  CG2 THR B  84      70.854  33.830  34.496  1.00 56.53           C  
ANISOU 2638  CG2 THR B  84     6401   8899   6180    237   -104   -574       C  
ATOM   2639  N   THR B  85      75.622  33.857  34.961  1.00 54.58           N  
ANISOU 2639  N   THR B  85     5660   9208   5868    213   -175   -950       N  
ATOM   2640  CA  THR B  85      76.909  34.423  35.401  1.00 55.35           C  
ANISOU 2640  CA  THR B  85     5643   9513   5875    154   -185  -1057       C  
ATOM   2641  C   THR B  85      77.753  34.922  34.204  1.00 59.13           C  
ANISOU 2641  C   THR B  85     6066  10078   6322     25   -103  -1253       C  
ATOM   2642  O   THR B  85      78.660  35.733  34.407  1.00 59.19           O  
ANISOU 2642  O   THR B  85     6015  10249   6227    -79    -84  -1352       O  
ATOM   2643  CB  THR B  85      77.710  33.423  36.248  1.00 65.90           C  
ANISOU 2643  CB  THR B  85     6806  10936   7296    307   -299  -1014       C  
ATOM   2644  OG1 THR B  85      78.028  32.279  35.459  1.00 67.40           O  
ANISOU 2644  OG1 THR B  85     6881  11053   7674    415   -323  -1078       O  
ATOM   2645  CG2 THR B  85      76.989  33.014  37.532  1.00 64.11           C  
ANISOU 2645  CG2 THR B  85     6619  10677   7062    403   -387   -797       C  
ATOM   2646  N   ASP B  86      77.426  34.474  32.962  1.00 55.13           N  
ANISOU 2646  N   ASP B  86     5574   9481   5892     15    -52  -1311       N  
ATOM   2647  CA  ASP B  86      78.113  34.878  31.727  1.00 55.25           C  
ANISOU 2647  CA  ASP B  86     5532   9602   5858   -125     31  -1486       C  
ATOM   2648  C   ASP B  86      77.955  36.377  31.432  1.00 57.70           C  
ANISOU 2648  C   ASP B  86     5972   9943   6007   -341    104  -1485       C  
ATOM   2649  O   ASP B  86      78.763  36.918  30.679  1.00 58.16           O  
ANISOU 2649  O   ASP B  86     5968  10140   5989   -491    164  -1612       O  
ATOM   2650  CB  ASP B  86      77.622  34.063  30.520  1.00 57.07           C  
ANISOU 2650  CB  ASP B  86     5753   9742   6190    -93     66  -1540       C  
ATOM   2651  CG  ASP B  86      77.977  32.587  30.540  1.00 69.12           C  
ANISOU 2651  CG  ASP B  86     7111  11235   7915    100      2  -1603       C  
ATOM   2652  OD1 ASP B  86      78.948  32.212  31.242  1.00 71.21           O  
ANISOU 2652  OD1 ASP B  86     7225  11597   8236    190    -64  -1646       O  
ATOM   2653  OD2 ASP B  86      77.307  31.810  29.828  1.00 73.87           O  
ANISOU 2653  OD2 ASP B  86     7723  11714   8632    160     12  -1618       O  
ATOM   2654  N   TYR B  87      76.952  37.051  32.048  1.00 52.37           N  
ANISOU 2654  N   TYR B  87     5463   9143   5290   -361     95  -1345       N  
ATOM   2655  CA  TYR B  87      76.711  38.492  31.890  1.00 51.38           C  
ANISOU 2655  CA  TYR B  87     5463   8999   5059   -549    144  -1331       C  
ATOM   2656  C   TYR B  87      77.875  39.333  32.434  1.00 56.51           C  
ANISOU 2656  C   TYR B  87     6031   9819   5621   -656    149  -1430       C  
ATOM   2657  O   TYR B  87      77.971  40.520  32.119  1.00 56.41           O  
ANISOU 2657  O   TYR B  87     6087   9806   5540   -837    191  -1451       O  
ATOM   2658  CB  TYR B  87      75.384  38.916  32.546  1.00 50.78           C  
ANISOU 2658  CB  TYR B  87     5553   8747   4993   -514    124  -1188       C  
ATOM   2659  CG  TYR B  87      74.185  38.701  31.646  1.00 50.42           C  
ANISOU 2659  CG  TYR B  87     5628   8533   4998   -510    147  -1104       C  
ATOM   2660  CD1 TYR B  87      74.037  39.424  30.465  1.00 52.25           C  
ANISOU 2660  CD1 TYR B  87     5930   8734   5187   -676    199  -1112       C  
ATOM   2661  CD2 TYR B  87      73.199  37.777  31.975  1.00 49.92           C  
ANISOU 2661  CD2 TYR B  87     5601   8347   5019   -351    111  -1004       C  
ATOM   2662  CE1 TYR B  87      72.955  39.206  29.614  1.00 51.29           C  
ANISOU 2662  CE1 TYR B  87     5907   8480   5101   -675    213  -1032       C  
ATOM   2663  CE2 TYR B  87      72.099  37.566  31.142  1.00 49.66           C  
ANISOU 2663  CE2 TYR B  87     5668   8170   5030   -350    132   -936       C  
ATOM   2664  CZ  TYR B  87      71.984  38.282  29.960  1.00 54.39           C  
ANISOU 2664  CZ  TYR B  87     6331   8754   5580   -508    182   -955       C  
ATOM   2665  OH  TYR B  87      70.912  38.090  29.128  1.00 51.05           O  
ANISOU 2665  OH  TYR B  87     5998   8210   5189   -512    194   -886       O  
ATOM   2666  N   GLN B  88      78.785  38.703  33.204  1.00 53.90           N  
ANISOU 2666  N   GLN B  88     5544   9631   5304   -550     98  -1490       N  
ATOM   2667  CA  GLN B  88      79.981  39.336  33.751  1.00 54.52           C  
ANISOU 2667  CA  GLN B  88     5513   9900   5302   -635     95  -1600       C  
ATOM   2668  C   GLN B  88      81.030  39.543  32.639  1.00 59.45           C  
ANISOU 2668  C   GLN B  88     6028  10670   5889   -777    159  -1752       C  
ATOM   2669  O   GLN B  88      81.949  40.341  32.815  1.00 60.05           O  
ANISOU 2669  O   GLN B  88     6037  10893   5885   -910    179  -1850       O  
ATOM   2670  CB  GLN B  88      80.539  38.488  34.916  1.00 56.45           C  
ANISOU 2670  CB  GLN B  88     5617  10255   5577   -461      3  -1590       C  
ATOM   2671  CG  GLN B  88      81.633  39.141  35.782  1.00 62.82           C  
ANISOU 2671  CG  GLN B  88     6312  11268   6288   -530    -18  -1686       C  
ATOM   2672  CD  GLN B  88      81.301  40.507  36.352  1.00 75.42           C  
ANISOU 2672  CD  GLN B  88     8022  12847   7787   -672      9  -1686       C  
ATOM   2673  OE1 GLN B  88      80.139  40.865  36.594  1.00 68.53           O  
ANISOU 2673  OE1 GLN B  88     7302  11816   6921   -665     14  -1586       O  
ATOM   2674  NE2 GLN B  88      82.335  41.292  36.613  1.00 66.34           N  
ANISOU 2674  NE2 GLN B  88     6784  11863   6559   -801     25  -1816       N  
ATOM   2675  N   GLN B  89      80.860  38.861  31.481  1.00 56.35           N  
ANISOU 2675  N   GLN B  89     5614  10250   5546   -764    195  -1782       N  
ATOM   2676  CA  GLN B  89      81.750  38.949  30.318  1.00 57.20           C  
ANISOU 2676  CA  GLN B  89     5607  10524   5603   -906    266  -1934       C  
ATOM   2677  C   GLN B  89      81.451  40.177  29.428  1.00 61.38           C  
ANISOU 2677  C   GLN B  89     6267  11031   6024  -1161    340  -1895       C  
ATOM   2678  O   GLN B  89      82.197  40.424  28.477  1.00 62.55           O  
ANISOU 2678  O   GLN B  89     6326  11346   6094  -1326    404  -2002       O  
ATOM   2679  CB  GLN B  89      81.674  37.664  29.479  1.00 58.62           C  
ANISOU 2679  CB  GLN B  89     5688  10705   5882   -786    273  -2007       C  
ATOM   2680  CG  GLN B  89      82.404  36.482  30.102  1.00 68.33           C  
ANISOU 2680  CG  GLN B  89     6725  11996   7240   -570    198  -2091       C  
ATOM   2681  CD  GLN B  89      82.144  35.195  29.365  1.00 84.02           C  
ANISOU 2681  CD  GLN B  89     8627  13924   9374   -432    193  -2161       C  
ATOM   2682  OE1 GLN B  89      82.408  35.068  28.165  1.00 80.01           O  
ANISOU 2682  OE1 GLN B  89     8038  13521   8840   -528    268  -2312       O  
ATOM   2683  NE2 GLN B  89      81.650  34.197  30.078  1.00 76.67           N  
ANISOU 2683  NE2 GLN B  89     7697  12832   8601   -213    103  -2060       N  
ATOM   2684  N   LEU B  90      80.388  40.950  29.743  1.00 56.76           N  
ANISOU 2684  N   LEU B  90     5878  10248   5439  -1198    326  -1740       N  
ATOM   2685  CA  LEU B  90      79.989  42.165  29.017  1.00 56.50           C  
ANISOU 2685  CA  LEU B  90     5980  10143   5342  -1424    368  -1663       C  
ATOM   2686  C   LEU B  90      81.063  43.271  29.120  1.00 62.75           C  
ANISOU 2686  C   LEU B  90     6717  11071   6054  -1632    395  -1740       C  
ATOM   2687  O   LEU B  90      81.836  43.241  30.084  1.00 62.56           O  
ANISOU 2687  O   LEU B  90     6592  11150   6029  -1573    368  -1831       O  
ATOM   2688  CB  LEU B  90      78.654  42.700  29.582  1.00 55.02           C  
ANISOU 2688  CB  LEU B  90     5989   9701   5215  -1375    329  -1504       C  
ATOM   2689  CG  LEU B  90      77.360  42.025  29.111  1.00 58.17           C  
ANISOU 2689  CG  LEU B  90     6493   9934   5675  -1264    319  -1389       C  
ATOM   2690  CD1 LEU B  90      76.195  42.435  29.984  1.00 56.92           C  
ANISOU 2690  CD1 LEU B  90     6482   9561   5582  -1179    274  -1270       C  
ATOM   2691  CD2 LEU B  90      77.044  42.358  27.650  1.00 60.34           C  
ANISOU 2691  CD2 LEU B  90     6826  10203   5897  -1439    363  -1336       C  
ATOM   2692  N   PRO B  91      81.137  44.259  28.176  1.00 60.82           N  
ANISOU 2692  N   PRO B  91     6533  10834   5743  -1884    439  -1694       N  
ATOM   2693  CA  PRO B  91      82.124  45.351  28.341  1.00 62.39           C  
ANISOU 2693  CA  PRO B  91     6682  11137   5884  -2094    458  -1757       C  
ATOM   2694  C   PRO B  91      81.803  46.141  29.609  1.00 67.63           C  
ANISOU 2694  C   PRO B  91     7432  11645   6619  -2054    407  -1730       C  
ATOM   2695  O   PRO B  91      80.626  46.375  29.898  1.00 65.55           O  
ANISOU 2695  O   PRO B  91     7321  11150   6433  -1981    371  -1611       O  
ATOM   2696  CB  PRO B  91      81.967  46.190  27.065  1.00 64.75           C  
ANISOU 2696  CB  PRO B  91     7059  11422   6121  -2361    497  -1652       C  
ATOM   2697  CG  PRO B  91      81.145  45.368  26.138  1.00 67.95           C  
ANISOU 2697  CG  PRO B  91     7502  11803   6514  -2291    511  -1584       C  
ATOM   2698  CD  PRO B  91      80.296  44.483  26.983  1.00 61.78           C  
ANISOU 2698  CD  PRO B  91     6769  10863   5841  -2001    461  -1565       C  
ATOM   2699  N   LYS B  92      82.839  46.481  30.397  1.00 67.26           N  
ANISOU 2699  N   LYS B  92     7269  11744   6544  -2090    404  -1861       N  
ATOM   2700  CA  LYS B  92      82.709  47.081  31.725  1.00 67.93           C  
ANISOU 2700  CA  LYS B  92     7385  11750   6676  -2040    359  -1892       C  
ATOM   2701  C   LYS B  92      82.411  48.583  31.777  1.00 74.69           C  
ANISOU 2701  C   LYS B  92     8360  12430   7588  -2240    356  -1849       C  
ATOM   2702  O   LYS B  92      81.648  48.988  32.657  1.00 74.77           O  
ANISOU 2702  O   LYS B  92     8460  12272   7677  -2160    316  -1829       O  
ATOM   2703  CB  LYS B  92      83.969  46.809  32.562  1.00 71.53           C  
ANISOU 2703  CB  LYS B  92     7649  12455   7073  -2001    350  -2060       C  
ATOM   2704  CG  LYS B  92      84.085  45.365  33.038  1.00 86.46           C  
ANISOU 2704  CG  LYS B  92     9431  14456   8965  -1741    312  -2088       C  
ATOM   2705  CD  LYS B  92      85.389  45.103  33.783  1.00 98.25           C  
ANISOU 2705  CD  LYS B  92    10718  16207  10406  -1707    290  -2242       C  
ATOM   2706  CE  LYS B  92      85.537  43.656  34.197  1.00107.85           C  
ANISOU 2706  CE  LYS B  92    11816  17509  11654  -1449    232  -2245       C  
ATOM   2707  NZ  LYS B  92      84.644  43.295  35.332  1.00114.65           N  
ANISOU 2707  NZ  LYS B  92    12755  18257  12549  -1267    160  -2137       N  
ATOM   2708  N   LYS B  93      83.029  49.414  30.922  1.00 73.17           N  
ANISOU 2708  N   LYS B  93     8156  12280   7366  -2500    393  -1845       N  
ATOM   2709  CA  LYS B  93      82.829  50.864  31.043  1.00 74.32           C  
ANISOU 2709  CA  LYS B  93     8401  12235   7603  -2694    375  -1805       C  
ATOM   2710  C   LYS B  93      82.071  51.490  29.852  1.00 77.90           C  
ANISOU 2710  C   LYS B  93     9000  12489   8108  -2857    371  -1606       C  
ATOM   2711  O   LYS B  93      82.274  52.669  29.543  1.00 78.76           O  
ANISOU 2711  O   LYS B  93     9152  12500   8275  -3094    363  -1555       O  
ATOM   2712  CB  LYS B  93      84.177  51.594  31.294  1.00 79.21           C  
ANISOU 2712  CB  LYS B  93     8892  13025   8180  -2892    400  -1948       C  
ATOM   2713  CG  LYS B  93      85.266  51.384  30.234  1.00 96.65           C  
ANISOU 2713  CG  LYS B  93    10977  15487  10259  -3072    461  -1974       C  
ATOM   2714  CD  LYS B  93      86.452  52.310  30.474  1.00109.80           C  
ANISOU 2714  CD  LYS B  93    12541  17271  11906  -3306    482  -2091       C  
ATOM   2715  CE  LYS B  93      87.473  52.232  29.368  1.00122.64           C  
ANISOU 2715  CE  LYS B  93    14049  19148  13400  -3526    548  -2106       C  
ATOM   2716  NZ  LYS B  93      88.589  53.190  29.583  1.00133.77           N  
ANISOU 2716  NZ  LYS B  93    15361  20668  14799  -3769    569  -2214       N  
ATOM   2717  N   LEU B  94      81.151  50.734  29.236  1.00 73.42           N  
ANISOU 2717  N   LEU B  94     8513  11848   7535  -2731    365  -1483       N  
ATOM   2718  CA  LEU B  94      80.363  51.255  28.120  1.00 73.40           C  
ANISOU 2718  CA  LEU B  94     8643  11674   7570  -2871    349  -1279       C  
ATOM   2719  C   LEU B  94      79.371  52.311  28.578  1.00 77.18           C  
ANISOU 2719  C   LEU B  94     9273  11816   8236  -2881    281  -1186       C  
ATOM   2720  O   LEU B  94      78.713  52.155  29.613  1.00 76.27           O  
ANISOU 2720  O   LEU B  94     9194  11578   8208  -2679    251  -1247       O  
ATOM   2721  CB  LEU B  94      79.606  50.149  27.374  1.00 72.04           C  
ANISOU 2721  CB  LEU B  94     8503  11530   7340  -2733    360  -1192       C  
ATOM   2722  CG  LEU B  94      80.338  49.394  26.272  1.00 77.16           C  
ANISOU 2722  CG  LEU B  94     9034  12461   7823  -2823    424  -1222       C  
ATOM   2723  CD1 LEU B  94      79.360  48.605  25.436  1.00 78.10           C  
ANISOU 2723  CD1 LEU B  94     9216  12540   7917  -2732    423  -1111       C  
ATOM   2724  CD2 LEU B  94      81.134  50.319  25.382  1.00 79.52           C  
ANISOU 2724  CD2 LEU B  94     9299  12874   8042  -3152    451  -1168       C  
ATOM   2725  N   ARG B  95      79.295  53.396  27.805  1.00 73.94           N  
ANISOU 2725  N   ARG B  95     8936  11264   7893  -3125    252  -1041       N  
ATOM   2726  CA  ARG B  95      78.381  54.511  28.019  1.00 73.67           C  
ANISOU 2726  CA  ARG B  95     9036  10879   8075  -3166    174   -935       C  
ATOM   2727  C   ARG B  95      77.815  54.875  26.650  1.00 75.98           C  
ANISOU 2727  C   ARG B  95     9430  11061   8378  -3334    136   -672       C  
ATOM   2728  O   ARG B  95      78.250  55.843  26.023  1.00 77.18           O  
ANISOU 2728  O   ARG B  95     9597  11155   8571  -3601    109   -554       O  
ATOM   2729  CB  ARG B  95      79.081  55.692  28.728  1.00 76.25           C  
ANISOU 2729  CB  ARG B  95     9326  11120   8524  -3318    157  -1049       C  
ATOM   2730  CG  ARG B  95      79.264  55.490  30.231  1.00 87.43           C  
ANISOU 2730  CG  ARG B  95    10670  12583   9968  -3129    169  -1295       C  
ATOM   2731  CD  ARG B  95      79.727  56.759  30.920  1.00102.58           C  
ANISOU 2731  CD  ARG B  95    12562  14373  12041  -3278    143  -1416       C  
ATOM   2732  NE  ARG B  95      79.758  56.613  32.377  1.00114.25           N  
ANISOU 2732  NE  ARG B  95    13969  15905  13537  -3102    150  -1654       N  
ATOM   2733  CZ  ARG B  95      80.854  56.360  33.087  1.00130.41           C  
ANISOU 2733  CZ  ARG B  95    15871  18216  15461  -3105    192  -1847       C  
ATOM   2734  NH1 ARG B  95      82.029  56.223  32.483  1.00119.08           N  
ANISOU 2734  NH1 ARG B  95    14343  17009  13891  -3269    236  -1849       N  
ATOM   2735  NH2 ARG B  95      80.785  56.248  34.407  1.00117.39           N  
ANISOU 2735  NH2 ARG B  95    14160  16628  13816  -2951    189  -2043       N  
ATOM   2736  N   ILE B  96      76.890  54.025  26.157  1.00 69.62           N  
ANISOU 2736  N   ILE B  96     8680  10251   7519  -3186    132   -573       N  
ATOM   2737  CA  ILE B  96      76.240  54.146  24.846  1.00 69.22           C  
ANISOU 2737  CA  ILE B  96     8715  10142   7443  -3312     94   -323       C  
ATOM   2738  C   ILE B  96      75.362  55.413  24.810  1.00 73.98           C  
ANISOU 2738  C   ILE B  96     9451  10368   8291  -3393    -16   -146       C  
ATOM   2739  O   ILE B  96      75.330  56.110  23.792  1.00 75.39           O  
ANISOU 2739  O   ILE B  96     9677  10487   8481  -3629    -67     78       O  
ATOM   2740  CB  ILE B  96      75.441  52.851  24.499  1.00 69.95           C  
ANISOU 2740  CB  ILE B  96     8822  10319   7435  -3101    118   -305       C  
ATOM   2741  CG1 ILE B  96      76.368  51.604  24.493  1.00 69.12           C  
ANISOU 2741  CG1 ILE B  96     8570  10565   7129  -3022    215   -488       C  
ATOM   2742  CG2 ILE B  96      74.709  52.989  23.158  1.00 71.30           C  
ANISOU 2742  CG2 ILE B  96     9076  10448   7568  -3233     72    -50       C  
ATOM   2743  CD1 ILE B  96      75.662  50.234  24.655  1.00 70.87           C  
ANISOU 2743  CD1 ILE B  96     8784  10826   7316  -2745    236   -549       C  
ATOM   2744  N   GLY B  97      74.699  55.705  25.924  1.00 69.80           N  
ANISOU 2744  N   GLY B  97     8965   9599   7957  -3207    -55   -253       N  
ATOM   2745  CA  GLY B  97      73.835  56.870  26.059  1.00 70.91           C  
ANISOU 2745  CA  GLY B  97     9210   9358   8374  -3240   -162   -141       C  
ATOM   2746  C   GLY B  97      72.407  56.601  25.635  1.00 73.97           C  
ANISOU 2746  C   GLY B  97     9700   9569   8836  -3098   -225     18       C  
ATOM   2747  O   GLY B  97      71.949  55.454  25.680  1.00 71.05           O  
ANISOU 2747  O   GLY B  97     9323   9338   8337  -2902   -177    -30       O  
ATOM   2748  N   GLU B  98      71.695  57.662  25.219  1.00 72.61           N  
ANISOU 2748  N   GLU B  98     9619   9081   8888  -3198   -340    212       N  
ATOM   2749  CA  GLU B  98      70.299  57.564  24.795  1.00 71.93           C  
ANISOU 2749  CA  GLU B  98     9626   8799   8905  -3075   -418    376       C  
ATOM   2750  C   GLU B  98      70.178  56.961  23.393  1.00 74.70           C  
ANISOU 2750  C   GLU B  98    10000   9342   9040  -3182   -418    611       C  
ATOM   2751  O   GLU B  98      70.914  57.340  22.483  1.00 75.78           O  
ANISOU 2751  O   GLU B  98    10123   9595   9075  -3447   -428    773       O  
ATOM   2752  CB  GLU B  98      69.562  58.922  24.880  1.00 75.46           C  
ANISOU 2752  CB  GLU B  98    10147   8821   9704  -3125   -558    490       C  
ATOM   2753  CG  GLU B  98      70.247  60.095  24.193  1.00 91.70           C  
ANISOU 2753  CG  GLU B  98    12218  10759  11865  -3439   -636    688       C  
ATOM   2754  CD  GLU B  98      69.367  61.315  24.008  1.00120.72           C  
ANISOU 2754  CD  GLU B  98    15970  13992  15904  -3483   -801    870       C  
ATOM   2755  OE1 GLU B  98      69.094  62.012  25.012  1.00121.02           O  
ANISOU 2755  OE1 GLU B  98    15997  13757  16230  -3379   -839    683       O  
ATOM   2756  OE2 GLU B  98      68.962  61.583  22.854  1.00117.58           O  
ANISOU 2756  OE2 GLU B  98    15635  13528  15511  -3626   -899   1195       O  
ATOM   2757  N   VAL B  99      69.272  55.979  23.258  1.00 68.91           N  
ANISOU 2757  N   VAL B  99     9291   8667   8226  -2981   -399    612       N  
ATOM   2758  CA  VAL B  99      68.921  55.270  22.018  1.00 68.18           C  
ANISOU 2758  CA  VAL B  99     9213   8755   7936  -3033   -397    793       C  
ATOM   2759  C   VAL B  99      67.390  55.096  21.985  1.00 70.09           C  
ANISOU 2759  C   VAL B  99     9536   8783   8311  -2843   -472    884       C  
ATOM   2760  O   VAL B  99      66.729  55.339  22.998  1.00 68.59           O  
ANISOU 2760  O   VAL B  99     9371   8361   8327  -2655   -500    764       O  
ATOM   2761  CB  VAL B  99      69.663  53.914  21.805  1.00 70.62           C  
ANISOU 2761  CB  VAL B  99     9425   9459   7949  -2991   -263    641       C  
ATOM   2762  CG1 VAL B  99      71.136  54.119  21.471  1.00 71.81           C  
ANISOU 2762  CG1 VAL B  99     9485   9858   7941  -3229   -200    605       C  
ATOM   2763  CG2 VAL B  99      69.486  52.965  22.988  1.00 68.16           C  
ANISOU 2763  CG2 VAL B  99     9074   9176   7646  -2701   -191    384       C  
ATOM   2764  N   ASP B 100      66.835  54.679  20.835  1.00 66.15           N  
ANISOU 2764  N   ASP B 100     9065   8384   7686  -2900   -504   1082       N  
ATOM   2765  CA  ASP B 100      65.393  54.480  20.697  1.00 65.13           C  
ANISOU 2765  CA  ASP B 100     9003   8080   7665  -2735   -578   1179       C  
ATOM   2766  C   ASP B 100      65.007  53.001  20.795  1.00 66.21           C  
ANISOU 2766  C   ASP B 100     9103   8425   7628  -2532   -482   1036       C  
ATOM   2767  O   ASP B 100      64.026  52.670  21.464  1.00 64.13           O  
ANISOU 2767  O   ASP B 100     8868   8013   7484  -2305   -494    958       O  
ATOM   2768  CB  ASP B 100      64.888  55.059  19.364  1.00 68.89           C  
ANISOU 2768  CB  ASP B 100     9533   8505   8138  -2931   -700   1515       C  
ATOM   2769  CG  ASP B 100      65.113  56.549  19.197  1.00 82.32           C  
ANISOU 2769  CG  ASP B 100    11276   9951  10052  -3136   -825   1710       C  
ATOM   2770  OD1 ASP B 100      64.593  57.327  20.029  1.00 83.50           O  
ANISOU 2770  OD1 ASP B 100    11463   9752  10512  -3023   -902   1663       O  
ATOM   2771  OD2 ASP B 100      65.770  56.940  18.210  1.00 90.01           O  
ANISOU 2771  OD2 ASP B 100    12238  11072  10890  -3417   -850   1914       O  
ATOM   2772  N   ARG B 101      65.774  52.121  20.123  1.00 62.39           N  
ANISOU 2772  N   ARG B 101     8547   8282   6875  -2620   -389    994       N  
ATOM   2773  CA  ARG B 101      65.507  50.689  20.018  1.00 59.95           C  
ANISOU 2773  CA  ARG B 101     8190   8178   6410  -2460   -304    866       C  
ATOM   2774  C   ARG B 101      66.604  49.823  20.644  1.00 61.85           C  
ANISOU 2774  C   ARG B 101     8329   8642   6530  -2390   -179    612       C  
ATOM   2775  O   ARG B 101      67.793  50.084  20.455  1.00 62.27           O  
ANISOU 2775  O   ARG B 101     8319   8856   6485  -2557   -137    572       O  
ATOM   2776  CB  ARG B 101      65.367  50.331  18.528  1.00 61.03           C  
ANISOU 2776  CB  ARG B 101     8308   8536   6344  -2623   -314   1028       C  
ATOM   2777  CG  ARG B 101      64.706  48.994  18.222  1.00 70.05           C  
ANISOU 2777  CG  ARG B 101     9419   9813   7382  -2462   -263    943       C  
ATOM   2778  CD  ARG B 101      64.807  48.688  16.739  1.00 81.91           C  
ANISOU 2778  CD  ARG B 101    10873  11600   8650  -2660   -256   1056       C  
ATOM   2779  NE  ARG B 101      63.884  47.630  16.326  1.00 92.68           N  
ANISOU 2779  NE  ARG B 101    12224  13036   9956  -2523   -241   1017       N  
ATOM   2780  CZ  ARG B 101      62.664  47.841  15.840  1.00107.72           C  
ANISOU 2780  CZ  ARG B 101    14197  14817  11916  -2506   -337   1199       C  
ATOM   2781  NH1 ARG B 101      62.201  49.078  15.702  1.00 98.33           N  
ANISOU 2781  NH1 ARG B 101    13095  13410  10856  -2606   -465   1444       N  
ATOM   2782  NH2 ARG B 101      61.897  46.818  15.489  1.00 92.36           N  
ANISOU 2782  NH2 ARG B 101    12227  12956   9911  -2386   -312   1136       N  
ATOM   2783  N   VAL B 102      66.188  48.771  21.368  1.00 55.73           N  
ANISOU 2783  N   VAL B 102     7531   7878   5767  -2146   -127    452       N  
ATOM   2784  CA  VAL B 102      67.068  47.758  21.955  1.00 53.64           C  
ANISOU 2784  CA  VAL B 102     7163   7812   5407  -2041    -26    229       C  
ATOM   2785  C   VAL B 102      66.549  46.391  21.482  1.00 55.14           C  
ANISOU 2785  C   VAL B 102     7314   8130   5507  -1914     16    179       C  
ATOM   2786  O   VAL B 102      65.388  46.051  21.722  1.00 53.43           O  
ANISOU 2786  O   VAL B 102     7155   7765   5382  -1756    -15    213       O  
ATOM   2787  CB  VAL B 102      67.225  47.839  23.501  1.00 56.39           C  
ANISOU 2787  CB  VAL B 102     7504   8039   5881  -1874    -13     76       C  
ATOM   2788  CG1 VAL B 102      68.138  46.728  24.020  1.00 55.19           C  
ANISOU 2788  CG1 VAL B 102     7237   8102   5630  -1766     73   -119       C  
ATOM   2789  CG2 VAL B 102      67.758  49.201  23.938  1.00 57.57           C  
ANISOU 2789  CG2 VAL B 102     7678   8065   6130  -2010    -52     94       C  
ATOM   2790  N   GLN B 103      67.398  45.643  20.765  1.00 51.42           N  
ANISOU 2790  N   GLN B 103     6735   7937   4867  -1995     86     89       N  
ATOM   2791  CA  GLN B 103      67.077  44.320  20.243  1.00 49.99           C  
ANISOU 2791  CA  GLN B 103     6490   7894   4610  -1894    132      4       C  
ATOM   2792  C   GLN B 103      67.985  43.297  20.901  1.00 52.68           C  
ANISOU 2792  C   GLN B 103     6709   8368   4939  -1760    207   -222       C  
ATOM   2793  O   GLN B 103      69.206  43.367  20.761  1.00 52.99           O  
ANISOU 2793  O   GLN B 103     6650   8596   4887  -1870    254   -321       O  
ATOM   2794  CB  GLN B 103      67.214  44.282  18.710  1.00 52.76           C  
ANISOU 2794  CB  GLN B 103     6795   8473   4780  -2106    144     73       C  
ATOM   2795  CG  GLN B 103      66.642  43.015  18.069  1.00 70.78           C  
ANISOU 2795  CG  GLN B 103     9020  10870   7005  -2011    178    -10       C  
ATOM   2796  CD  GLN B 103      66.955  42.869  16.595  1.00 95.52           C  
ANISOU 2796  CD  GLN B 103    12071  14297   9927  -2228    208      3       C  
ATOM   2797  OE1 GLN B 103      67.579  43.731  15.957  1.00 92.72           O  
ANISOU 2797  OE1 GLN B 103    11705  14078   9446  -2473    199    107       O  
ATOM   2798  NE2 GLN B 103      66.524  41.754  16.020  1.00 87.76           N  
ANISOU 2798  NE2 GLN B 103    11017  13431   8896  -2153    244   -109       N  
ATOM   2799  N   MET B 104      67.390  42.365  21.642  1.00 47.97           N  
ANISOU 2799  N   MET B 104     6114   7671   4442  -1528    210   -293       N  
ATOM   2800  CA  MET B 104      68.126  41.311  22.329  1.00 47.00           C  
ANISOU 2800  CA  MET B 104     5877   7639   4342  -1378    257   -476       C  
ATOM   2801  C   MET B 104      67.732  39.964  21.745  1.00 50.61           C  
ANISOU 2801  C   MET B 104     6263   8167   4799  -1275    285   -561       C  
ATOM   2802  O   MET B 104      66.543  39.648  21.655  1.00 49.25           O  
ANISOU 2802  O   MET B 104     6163   7859   4691  -1182    257   -486       O  
ATOM   2803  CB  MET B 104      67.892  41.373  23.842  1.00 48.08           C  
ANISOU 2803  CB  MET B 104     6058   7604   4605  -1205    228   -481       C  
ATOM   2804  CG  MET B 104      68.525  42.592  24.486  1.00 52.19           C  
ANISOU 2804  CG  MET B 104     6606   8092   5131  -1303    212   -466       C  
ATOM   2805  SD  MET B 104      68.150  42.758  26.248  1.00 55.17           S  
ANISOU 2805  SD  MET B 104     7025   8308   5630  -1121    181   -488       S  
ATOM   2806  CE  MET B 104      69.315  41.588  26.931  1.00 51.84           C  
ANISOU 2806  CE  MET B 104     6446   8074   5176  -1003    217   -651       C  
ATOM   2807  N   ARG B 105      68.733  39.194  21.305  1.00 48.48           N  
ANISOU 2807  N   ARG B 105     5842   8113   4467  -1298    341   -733       N  
ATOM   2808  CA  ARG B 105      68.518  37.891  20.682  1.00 48.54           C  
ANISOU 2808  CA  ARG B 105     5751   8200   4492  -1213    372   -860       C  
ATOM   2809  C   ARG B 105      69.327  36.794  21.370  1.00 52.83           C  
ANISOU 2809  C   ARG B 105     6155   8781   5137  -1043    392  -1042       C  
ATOM   2810  O   ARG B 105      70.530  36.960  21.597  1.00 52.91           O  
ANISOU 2810  O   ARG B 105     6067   8926   5109  -1087    416  -1144       O  
ATOM   2811  CB  ARG B 105      68.854  37.945  19.182  1.00 50.14           C  
ANISOU 2811  CB  ARG B 105     5872   8653   4524  -1419    419   -919       C  
ATOM   2812  CG  ARG B 105      67.797  38.654  18.346  1.00 62.06           C  
ANISOU 2812  CG  ARG B 105     7504  10123   5954  -1551    383   -727       C  
ATOM   2813  CD  ARG B 105      67.240  37.751  17.263  1.00 75.11           C  
ANISOU 2813  CD  ARG B 105     9086  11897   7555  -1558    409   -813       C  
ATOM   2814  NE  ARG B 105      67.970  37.893  16.002  1.00 83.43           N  
ANISOU 2814  NE  ARG B 105    10024  13275   8401  -1791    461   -892       N  
ATOM   2815  CZ  ARG B 105      68.382  36.877  15.249  1.00 94.70           C  
ANISOU 2815  CZ  ARG B 105    11278  14929   9774  -1799    528  -1129       C  
ATOM   2816  NH1 ARG B 105      68.148  35.624  15.624  1.00 78.99           N  
ANISOU 2816  NH1 ARG B 105     9216  12844   7954  -1580    541  -1303       N  
ATOM   2817  NH2 ARG B 105      69.033  37.105  14.116  1.00 78.42           N  
ANISOU 2817  NH2 ARG B 105     9105  13196   7495  -2034    580  -1200       N  
ATOM   2818  N   ARG B 106      68.638  35.677  21.711  1.00 49.51           N  
ANISOU 2818  N   ARG B 106     5722   8229   4859   -851    372  -1071       N  
ATOM   2819  CA  ARG B 106      69.146  34.443  22.346  1.00 49.58           C  
ANISOU 2819  CA  ARG B 106     5605   8216   5018   -661    365  -1208       C  
ATOM   2820  C   ARG B 106      69.707  34.686  23.758  1.00 54.23           C  
ANISOU 2820  C   ARG B 106     6201   8739   5664   -564    327  -1162       C  
ATOM   2821  O   ARG B 106      70.470  33.860  24.263  1.00 55.20           O  
ANISOU 2821  O   ARG B 106     6195   8893   5886   -442    313  -1271       O  
ATOM   2822  CB  ARG B 106      70.208  33.753  21.463  1.00 50.95           C  
ANISOU 2822  CB  ARG B 106     5577   8614   5167   -707    419  -1451       C  
ATOM   2823  CG  ARG B 106      69.708  33.360  20.082  1.00 60.23           C  
ANISOU 2823  CG  ARG B 106     6710   9895   6281   -797    462  -1539       C  
ATOM   2824  CD  ARG B 106      70.855  33.212  19.113  1.00 69.76           C  
ANISOU 2824  CD  ARG B 106     7729  11400   7375   -932    531  -1768       C  
ATOM   2825  NE  ARG B 106      70.387  32.847  17.777  1.00 79.92           N  
ANISOU 2825  NE  ARG B 106     8959  12834   8574  -1039    576  -1870       N  
ATOM   2826  CZ  ARG B 106      71.163  32.791  16.700  1.00 96.46           C  
ANISOU 2826  CZ  ARG B 106    10893  15236  10521  -1201    648  -2066       C  
ATOM   2827  NH1 ARG B 106      72.455  33.086  16.787  1.00 80.20           N  
ANISOU 2827  NH1 ARG B 106     8717  13361   8396  -1275    684  -2180       N  
ATOM   2828  NH2 ARG B 106      70.652  32.447  15.525  1.00 88.93           N  
ANISOU 2828  NH2 ARG B 106     9885  14432   9474  -1301    686  -2157       N  
ATOM   2829  N   CYS B 107      69.300  35.786  24.412  1.00 50.29           N  
ANISOU 2829  N   CYS B 107     5843   8148   5117   -612    302  -1005       N  
ATOM   2830  CA  CYS B 107      69.778  36.133  25.748  1.00 49.60           C  
ANISOU 2830  CA  CYS B 107     5763   8026   5056   -544    269   -970       C  
ATOM   2831  C   CYS B 107      68.891  35.535  26.828  1.00 52.51           C  
ANISOU 2831  C   CYS B 107     6189   8221   5543   -362    218   -868       C  
ATOM   2832  O   CYS B 107      67.681  35.413  26.651  1.00 51.76           O  
ANISOU 2832  O   CYS B 107     6192   7991   5483   -331    208   -772       O  
ATOM   2833  CB  CYS B 107      69.903  37.645  25.909  1.00 49.65           C  
ANISOU 2833  CB  CYS B 107     5866   8038   4961   -701    271   -893       C  
ATOM   2834  SG  CYS B 107      70.894  38.449  24.623  1.00 54.83           S  
ANISOU 2834  SG  CYS B 107     6465   8906   5463   -956    326   -968       S  
ATOM   2835  N   MET B 108      69.509  35.166  27.950  1.00 49.18           N  
ANISOU 2835  N   MET B 108     5695   7820   5172   -251    183   -882       N  
ATOM   2836  CA  MET B 108      68.834  34.615  29.126  1.00 48.40           C  
ANISOU 2836  CA  MET B 108     5629   7600   5160    -96    129   -770       C  
ATOM   2837  C   MET B 108      68.258  35.730  29.987  1.00 51.65           C  
ANISOU 2837  C   MET B 108     6161   7961   5502   -137    119   -668       C  
ATOM   2838  O   MET B 108      68.843  36.816  30.036  1.00 51.63           O  
ANISOU 2838  O   MET B 108     6173   8032   5411   -254    137   -707       O  
ATOM   2839  CB  MET B 108      69.825  33.790  29.974  1.00 51.39           C  
ANISOU 2839  CB  MET B 108     5866   8050   5609     24     82   -812       C  
ATOM   2840  CG  MET B 108      70.235  32.477  29.344  1.00 55.73           C  
ANISOU 2840  CG  MET B 108     6281   8599   6296    115     72   -913       C  
ATOM   2841  SD  MET B 108      71.401  31.551  30.367  1.00 61.09           S  
ANISOU 2841  SD  MET B 108     6782   9339   7090    266     -9   -939       S  
ATOM   2842  CE  MET B 108      70.281  30.807  31.545  1.00 57.28           C  
ANISOU 2842  CE  MET B 108     6369   8686   6707    410    -89   -713       C  
ATOM   2843  N   LEU B 109      67.142  35.464  30.703  1.00 46.82           N  
ANISOU 2843  N   LEU B 109     5622   7230   4939    -45     91   -553       N  
ATOM   2844  CA  LEU B 109      66.602  36.447  31.652  1.00 45.85           C  
ANISOU 2844  CA  LEU B 109     5583   7076   4761    -68     82   -490       C  
ATOM   2845  C   LEU B 109      67.635  36.544  32.788  1.00 50.17           C  
ANISOU 2845  C   LEU B 109     6042   7762   5260    -44     55   -526       C  
ATOM   2846  O   LEU B 109      68.152  35.501  33.192  1.00 50.26           O  
ANISOU 2846  O   LEU B 109     5953   7826   5318     58     18   -513       O  
ATOM   2847  CB  LEU B 109      65.188  36.077  32.146  1.00 44.87           C  
ANISOU 2847  CB  LEU B 109     5532   6829   4689     20     64   -376       C  
ATOM   2848  CG  LEU B 109      64.067  36.160  31.096  1.00 48.23           C  
ANISOU 2848  CG  LEU B 109     6051   7122   5153    -11     85   -338       C  
ATOM   2849  CD1 LEU B 109      62.881  35.309  31.492  1.00 47.72           C  
ANISOU 2849  CD1 LEU B 109     6010   6959   5161     97     66   -241       C  
ATOM   2850  CD2 LEU B 109      63.630  37.602  30.844  1.00 49.03           C  
ANISOU 2850  CD2 LEU B 109     6251   7170   5210   -121     98   -336       C  
ATOM   2851  N   PRO B 110      68.074  37.756  33.204  1.00 47.26           N  
ANISOU 2851  N   PRO B 110     5692   7456   4808   -144     68   -580       N  
ATOM   2852  CA  PRO B 110      69.201  37.847  34.162  1.00 48.12           C  
ANISOU 2852  CA  PRO B 110     5698   7728   4858   -136     45   -637       C  
ATOM   2853  C   PRO B 110      68.884  37.412  35.605  1.00 53.39           C  
ANISOU 2853  C   PRO B 110     6333   8450   5502    -33     -2   -560       C  
ATOM   2854  O   PRO B 110      69.313  38.063  36.562  1.00 53.27           O  
ANISOU 2854  O   PRO B 110     6283   8554   5403    -68    -12   -605       O  
ATOM   2855  CB  PRO B 110      69.587  39.331  34.098  1.00 50.01           C  
ANISOU 2855  CB  PRO B 110     5978   7992   5032   -288     75   -722       C  
ATOM   2856  CG  PRO B 110      68.325  40.027  33.714  1.00 53.44           C  
ANISOU 2856  CG  PRO B 110     6547   8254   5503   -330     92   -669       C  
ATOM   2857  CD  PRO B 110      67.631  39.097  32.762  1.00 48.21           C  
ANISOU 2857  CD  PRO B 110     5916   7497   4904   -273     97   -597       C  
ATOM   2858  N   GLY B 111      68.211  36.275  35.748  1.00 50.67           N  
ANISOU 2858  N   GLY B 111     5985   8039   5228     83    -33   -447       N  
ATOM   2859  CA  GLY B 111      67.799  35.762  37.047  1.00 51.26           C  
ANISOU 2859  CA  GLY B 111     6029   8173   5274    166    -82   -336       C  
ATOM   2860  C   GLY B 111      66.689  36.634  37.596  1.00 55.04           C  
ANISOU 2860  C   GLY B 111     6601   8620   5692    123    -52   -325       C  
ATOM   2861  O   GLY B 111      65.960  37.266  36.822  1.00 53.99           O  
ANISOU 2861  O   GLY B 111     6569   8350   5597     73     -9   -355       O  
ATOM   2862  N   HIS B 112      66.576  36.722  38.926  1.00 51.77           N  
ANISOU 2862  N   HIS B 112     6142   8347   5180    137    -77   -292       N  
ATOM   2863  CA  HIS B 112      65.567  37.587  39.538  1.00 50.85           C  
ANISOU 2863  CA  HIS B 112     6085   8233   5004     95    -45   -324       C  
ATOM   2864  C   HIS B 112      66.180  38.986  39.671  1.00 53.82           C  
ANISOU 2864  C   HIS B 112     6458   8668   5323    -11    -14   -498       C  
ATOM   2865  O   HIS B 112      66.497  39.466  40.761  1.00 54.90           O  
ANISOU 2865  O   HIS B 112     6529   8978   5352    -43    -21   -566       O  
ATOM   2866  CB  HIS B 112      65.060  36.998  40.861  1.00 52.09           C  
ANISOU 2866  CB  HIS B 112     6185   8537   5072    144    -79   -214       C  
ATOM   2867  CG  HIS B 112      64.371  35.683  40.677  1.00 55.05           C  
ANISOU 2867  CG  HIS B 112     6570   8817   5528    232   -112    -32       C  
ATOM   2868  ND1 HIS B 112      63.070  35.609  40.202  1.00 55.75           N  
ANISOU 2868  ND1 HIS B 112     6748   8750   5683    245    -77      6       N  
ATOM   2869  CD2 HIS B 112      64.835  34.429  40.880  1.00 57.21           C  
ANISOU 2869  CD2 HIS B 112     6770   9121   5846    308   -181    114       C  
ATOM   2870  CE1 HIS B 112      62.775  34.320  40.169  1.00 55.16           C  
ANISOU 2870  CE1 HIS B 112     6654   8623   5683    318   -120    169       C  
ATOM   2871  NE2 HIS B 112      63.811  33.570  40.551  1.00 56.44           N  
ANISOU 2871  NE2 HIS B 112     6720   8880   5847    361   -186    242       N  
ATOM   2872  N   THR B 113      66.391  39.603  38.504  1.00 48.55           N  
ANISOU 2872  N   THR B 113     5855   7862   4731    -77     16   -567       N  
ATOM   2873  CA  THR B 113      67.008  40.906  38.271  1.00 48.52           C  
ANISOU 2873  CA  THR B 113     5863   7853   4720   -197     42   -711       C  
ATOM   2874  C   THR B 113      66.336  41.509  37.027  1.00 50.95           C  
ANISOU 2874  C   THR B 113     6286   7939   5132   -254     68   -706       C  
ATOM   2875  O   THR B 113      66.059  40.759  36.087  1.00 49.66           O  
ANISOU 2875  O   THR B 113     6159   7690   5021   -217     68   -617       O  
ATOM   2876  CB  THR B 113      68.539  40.708  38.083  1.00 57.59           C  
ANISOU 2876  CB  THR B 113     6919   9137   5827   -230     28   -760       C  
ATOM   2877  OG1 THR B 113      69.096  40.044  39.220  1.00 59.90           O  
ANISOU 2877  OG1 THR B 113     7098   9633   6029   -166    -13   -736       O  
ATOM   2878  CG2 THR B 113      69.297  41.996  37.807  1.00 55.64           C  
ANISOU 2878  CG2 THR B 113     6674   8893   5573   -372     54   -900       C  
ATOM   2879  N   PRO B 114      66.070  42.837  36.977  1.00 47.76           N  
ANISOU 2879  N   PRO B 114     5935   7441   4772   -346     81   -796       N  
ATOM   2880  CA  PRO B 114      65.439  43.410  35.772  1.00 46.88           C  
ANISOU 2880  CA  PRO B 114     5929   7118   4766   -404     86   -756       C  
ATOM   2881  C   PRO B 114      66.329  43.345  34.534  1.00 50.43           C  
ANISOU 2881  C   PRO B 114     6384   7562   5214   -493     93   -728       C  
ATOM   2882  O   PRO B 114      67.554  43.267  34.655  1.00 50.32           O  
ANISOU 2882  O   PRO B 114     6292   7693   5135   -536     99   -788       O  
ATOM   2883  CB  PRO B 114      65.183  44.876  36.156  1.00 49.42           C  
ANISOU 2883  CB  PRO B 114     6277   7345   5156   -486     83   -868       C  
ATOM   2884  CG  PRO B 114      65.365  44.945  37.627  1.00 54.58           C  
ANISOU 2884  CG  PRO B 114     6842   8167   5730   -449     89   -981       C  
ATOM   2885  CD  PRO B 114      66.319  43.876  37.997  1.00 50.16           C  
ANISOU 2885  CD  PRO B 114     6194   7818   5045   -402     85   -942       C  
ATOM   2886  N   ILE B 115      65.706  43.394  33.339  1.00 46.27           N  
ANISOU 2886  N   ILE B 115     5941   6891   4749   -527     91   -643       N  
ATOM   2887  CA  ILE B 115      66.419  43.427  32.056  1.00 45.83           C  
ANISOU 2887  CA  ILE B 115     5890   6850   4675   -637    102   -615       C  
ATOM   2888  C   ILE B 115      67.148  44.783  31.977  1.00 50.96           C  
ANISOU 2888  C   ILE B 115     6546   7481   5337   -799     98   -677       C  
ATOM   2889  O   ILE B 115      68.283  44.837  31.500  1.00 51.07           O  
ANISOU 2889  O   ILE B 115     6506   7609   5288   -901    116   -710       O  
ATOM   2890  CB  ILE B 115      65.457  43.158  30.855  1.00 47.75           C  
ANISOU 2890  CB  ILE B 115     6212   6968   4962   -640     95   -501       C  
ATOM   2891  CG1 ILE B 115      65.017  41.675  30.836  1.00 46.55           C  
ANISOU 2891  CG1 ILE B 115     6031   6853   4801   -496    103   -461       C  
ATOM   2892  CG2 ILE B 115      66.083  43.564  29.502  1.00 49.35           C  
ANISOU 2892  CG2 ILE B 115     6423   7200   5127   -801    103   -470       C  
ATOM   2893  CD1 ILE B 115      63.687  41.394  30.133  1.00 50.65           C  
ANISOU 2893  CD1 ILE B 115     6629   7235   5380   -456     91   -365       C  
ATOM   2894  N   ALA B 116      66.524  45.846  32.544  1.00 48.31           N  
ANISOU 2894  N   ALA B 116     6257   7007   5090   -818     75   -710       N  
ATOM   2895  CA  ALA B 116      67.049  47.216  32.619  1.00 49.88           C  
ANISOU 2895  CA  ALA B 116     6463   7139   5349   -963     60   -777       C  
ATOM   2896  C   ALA B 116      68.438  47.285  33.276  1.00 55.21           C  
ANISOU 2896  C   ALA B 116     7034   8008   5934  -1016     85   -904       C  
ATOM   2897  O   ALA B 116      69.166  48.245  33.028  1.00 56.29           O  
ANISOU 2897  O   ALA B 116     7165   8124   6100  -1169     81   -947       O  
ATOM   2898  CB  ALA B 116      66.081  48.108  33.375  1.00 51.07           C  
ANISOU 2898  CB  ALA B 116     6652   7121   5633   -926     32   -836       C  
ATOM   2899  N   SER B 117      68.807  46.270  34.091  1.00 51.40           N  
ANISOU 2899  N   SER B 117     6466   7713   5350   -896    102   -951       N  
ATOM   2900  CA  SER B 117      70.118  46.178  34.740  1.00 51.83           C  
ANISOU 2900  CA  SER B 117     6405   7976   5310   -925    115  -1062       C  
ATOM   2901  C   SER B 117      71.216  45.905  33.706  1.00 55.33           C  
ANISOU 2901  C   SER B 117     6806   8521   5697  -1025    136  -1046       C  
ATOM   2902  O   SER B 117      72.338  46.387  33.874  1.00 56.30           O  
ANISOU 2902  O   SER B 117     6856   8760   5777  -1130    146  -1142       O  
ATOM   2903  CB  SER B 117      70.117  45.099  35.815  1.00 55.17           C  
ANISOU 2903  CB  SER B 117     6749   8564   5650   -766    109  -1074       C  
ATOM   2904  OG  SER B 117      69.291  45.485  36.901  1.00 64.69           O  
ANISOU 2904  OG  SER B 117     7965   9741   6873   -706     99  -1121       O  
ATOM   2905  N   ILE B 118      70.890  45.154  32.632  1.00 50.24           N  
ANISOU 2905  N   ILE B 118     6194   7848   5048  -1002    145   -943       N  
ATOM   2906  CA  ILE B 118      71.820  44.880  31.527  1.00 49.85           C  
ANISOU 2906  CA  ILE B 118     6094   7910   4938  -1106    172   -943       C  
ATOM   2907  C   ILE B 118      72.023  46.202  30.772  1.00 54.01           C  
ANISOU 2907  C   ILE B 118     6680   8350   5491  -1322    173   -916       C  
ATOM   2908  O   ILE B 118      73.159  46.593  30.500  1.00 54.50           O  
ANISOU 2908  O   ILE B 118     6673   8539   5495  -1464    195   -977       O  
ATOM   2909  CB  ILE B 118      71.327  43.728  30.597  1.00 51.59           C  
ANISOU 2909  CB  ILE B 118     6322   8129   5150  -1026    183   -865       C  
ATOM   2910  CG1 ILE B 118      71.047  42.431  31.395  1.00 50.85           C  
ANISOU 2910  CG1 ILE B 118     6176   8078   5068   -815    168   -867       C  
ATOM   2911  CG2 ILE B 118      72.321  43.473  29.447  1.00 52.94           C  
ANISOU 2911  CG2 ILE B 118     6414   8457   5245  -1145    220   -905       C  
ATOM   2912  CD1 ILE B 118      70.112  41.400  30.689  1.00 54.09           C  
ANISOU 2912  CD1 ILE B 118     6626   8404   5520   -716    168   -781       C  
ATOM   2913  N   LEU B 119      70.905  46.902  30.504  1.00 50.21           N  
ANISOU 2913  N   LEU B 119     6320   7647   5111  -1346    141   -819       N  
ATOM   2914  CA  LEU B 119      70.822  48.194  29.823  1.00 51.33           C  
ANISOU 2914  CA  LEU B 119     6537   7642   5326  -1537    114   -747       C  
ATOM   2915  C   LEU B 119      71.626  49.261  30.582  1.00 55.67           C  
ANISOU 2915  C   LEU B 119     7046   8189   5918  -1644    109   -863       C  
ATOM   2916  O   LEU B 119      72.430  49.957  29.962  1.00 55.51           O  
ANISOU 2916  O   LEU B 119     7013   8193   5887  -1841    112   -845       O  
ATOM   2917  CB  LEU B 119      69.336  48.612  29.693  1.00 51.23           C  
ANISOU 2917  CB  LEU B 119     6643   7375   5446  -1482     64   -636       C  
ATOM   2918  CG  LEU B 119      68.544  48.162  28.438  1.00 55.71           C  
ANISOU 2918  CG  LEU B 119     7278   7891   5997  -1496     50   -471       C  
ATOM   2919  CD1 LEU B 119      68.486  46.642  28.288  1.00 54.63           C  
ANISOU 2919  CD1 LEU B 119     7091   7912   5755  -1355     92   -489       C  
ATOM   2920  CD2 LEU B 119      67.124  48.685  28.487  1.00 57.79           C  
ANISOU 2920  CD2 LEU B 119     7645   7901   6411  -1435    -10   -379       C  
ATOM   2921  N   ASP B 120      71.440  49.350  31.924  1.00 52.51           N  
ANISOU 2921  N   ASP B 120     6613   7782   5555  -1524    103   -988       N  
ATOM   2922  CA  ASP B 120      72.137  50.287  32.811  1.00 53.73           C  
ANISOU 2922  CA  ASP B 120     6713   7953   5749  -1605    100  -1137       C  
ATOM   2923  C   ASP B 120      73.646  50.031  32.818  1.00 58.41           C  
ANISOU 2923  C   ASP B 120     7186   8796   6209  -1692    138  -1226       C  
ATOM   2924  O   ASP B 120      74.430  50.987  32.801  1.00 59.74           O  
ANISOU 2924  O   ASP B 120     7325   8964   6409  -1862    138  -1292       O  
ATOM   2925  CB  ASP B 120      71.594  50.191  34.253  1.00 55.65           C  
ANISOU 2925  CB  ASP B 120     6924   8206   6014  -1447     94  -1263       C  
ATOM   2926  CG  ASP B 120      70.215  50.786  34.511  1.00 68.01           C  
ANISOU 2926  CG  ASP B 120     8576   9525   7739  -1387     58  -1249       C  
ATOM   2927  OD1 ASP B 120      69.598  51.309  33.555  1.00 68.66           O  
ANISOU 2927  OD1 ASP B 120     8755   9394   7940  -1456     25  -1121       O  
ATOM   2928  OD2 ASP B 120      69.743  50.708  35.665  1.00 75.87           O  
ANISOU 2928  OD2 ASP B 120     9532  10557   8737  -1273     61  -1366       O  
ATOM   2929  N   TYR B 121      74.048  48.739  32.839  1.00 53.30           N  
ANISOU 2929  N   TYR B 121     6464   8355   5434  -1574    165  -1231       N  
ATOM   2930  CA  TYR B 121      75.449  48.313  32.857  1.00 53.52           C  
ANISOU 2930  CA  TYR B 121     6356   8637   5344  -1621    195  -1324       C  
ATOM   2931  C   TYR B 121      76.184  48.770  31.602  1.00 58.24           C  
ANISOU 2931  C   TYR B 121     6946   9273   5908  -1835    222  -1282       C  
ATOM   2932  O   TYR B 121      77.345  49.160  31.698  1.00 59.45           O  
ANISOU 2932  O   TYR B 121     7005   9574   6010  -1962    242  -1381       O  
ATOM   2933  CB  TYR B 121      75.553  46.784  33.012  1.00 53.84           C  
ANISOU 2933  CB  TYR B 121     6319   8835   5303  -1431    202  -1319       C  
ATOM   2934  CG  TYR B 121      76.945  46.293  33.352  1.00 56.26           C  
ANISOU 2934  CG  TYR B 121     6462   9400   5513  -1430    216  -1438       C  
ATOM   2935  CD1 TYR B 121      77.496  46.514  34.612  1.00 58.65           C  
ANISOU 2935  CD1 TYR B 121     6680   9823   5783  -1397    196  -1553       C  
ATOM   2936  CD2 TYR B 121      77.706  45.591  32.421  1.00 57.16           C  
ANISOU 2936  CD2 TYR B 121     6492   9657   5569  -1459    246  -1449       C  
ATOM   2937  CE1 TYR B 121      78.780  46.072  34.929  1.00 60.01           C  
ANISOU 2937  CE1 TYR B 121     6692  10239   5872  -1391    198  -1657       C  
ATOM   2938  CE2 TYR B 121      78.987  45.133  32.731  1.00 58.83           C  
ANISOU 2938  CE2 TYR B 121     6537  10104   5712  -1447    252  -1571       C  
ATOM   2939  CZ  TYR B 121      79.520  45.378  33.987  1.00 66.68           C  
ANISOU 2939  CZ  TYR B 121     7454  11203   6680  -1410    224  -1665       C  
ATOM   2940  OH  TYR B 121      80.784  44.942  34.304  1.00 69.23           O  
ANISOU 2940  OH  TYR B 121     7603  11763   6940  -1394    219  -1780       O  
ATOM   2941  N   LEU B 122      75.499  48.747  30.438  1.00 53.90           N  
ANISOU 2941  N   LEU B 122     6490   8611   5380  -1888    219  -1132       N  
ATOM   2942  CA  LEU B 122      76.046  49.159  29.143  1.00 54.19           C  
ANISOU 2942  CA  LEU B 122     6523   8703   5362  -2111    241  -1059       C  
ATOM   2943  C   LEU B 122      75.867  50.672  28.896  1.00 58.86           C  
ANISOU 2943  C   LEU B 122     7206   9093   6065  -2318    203   -976       C  
ATOM   2944  O   LEU B 122      76.359  51.194  27.892  1.00 59.25           O  
ANISOU 2944  O   LEU B 122     7253   9187   6071  -2540    212   -893       O  
ATOM   2945  CB  LEU B 122      75.397  48.350  28.007  1.00 53.34           C  
ANISOU 2945  CB  LEU B 122     6457   8604   5205  -2077    252   -937       C  
ATOM   2946  CG  LEU B 122      75.597  46.830  28.040  1.00 56.58           C  
ANISOU 2946  CG  LEU B 122     6769   9192   5536  -1893    286  -1017       C  
ATOM   2947  CD1 LEU B 122      74.579  46.138  27.172  1.00 55.40           C  
ANISOU 2947  CD1 LEU B 122     6688   8971   5389  -1823    281   -904       C  
ATOM   2948  CD2 LEU B 122      77.016  46.439  27.635  1.00 59.65           C  
ANISOU 2948  CD2 LEU B 122     6998   9863   5805  -1987    339  -1140       C  
ATOM   2949  N   GLY B 123      75.202  51.354  29.830  1.00 55.51           N  
ANISOU 2949  N   GLY B 123     6846   8457   5790  -2249    159  -1006       N  
ATOM   2950  CA  GLY B 123      74.955  52.790  29.771  1.00 56.90           C  
ANISOU 2950  CA  GLY B 123     7097   8391   6130  -2413    107   -952       C  
ATOM   2951  C   GLY B 123      73.851  53.224  28.824  1.00 61.31           C  
ANISOU 2951  C   GLY B 123     7788   8708   6798  -2462     49   -737       C  
ATOM   2952  O   GLY B 123      73.830  54.387  28.408  1.00 62.65           O  
ANISOU 2952  O   GLY B 123     8012   8690   7100  -2646     -4   -640       O  
ATOM   2953  N   ILE B 124      72.920  52.303  28.479  1.00 56.33           N  
ANISOU 2953  N   ILE B 124     7206   8072   6126  -2302     49   -654       N  
ATOM   2954  CA  ILE B 124      71.774  52.572  27.600  1.00 56.24           C  
ANISOU 2954  CA  ILE B 124     7310   7854   6203  -2320    -12   -449       C  
ATOM   2955  C   ILE B 124      70.768  53.437  28.376  1.00 61.36           C  
ANISOU 2955  C   ILE B 124     8031   8194   7088  -2235    -81   -469       C  
ATOM   2956  O   ILE B 124      70.337  53.048  29.465  1.00 60.16           O  
ANISOU 2956  O   ILE B 124     7856   8037   6965  -2041    -64   -613       O  
ATOM   2957  CB  ILE B 124      71.155  51.250  27.058  1.00 57.49           C  
ANISOU 2957  CB  ILE B 124     7477   8127   6239  -2171     17   -391       C  
ATOM   2958  CG1 ILE B 124      72.107  50.572  26.042  1.00 57.84           C  
ANISOU 2958  CG1 ILE B 124     7442   8457   6079  -2293     77   -374       C  
ATOM   2959  CG2 ILE B 124      69.763  51.479  26.441  1.00 58.25           C  
ANISOU 2959  CG2 ILE B 124     7690   7999   6444  -2136    -52   -210       C  
ATOM   2960  CD1 ILE B 124      72.132  49.050  26.096  1.00 60.40           C  
ANISOU 2960  CD1 ILE B 124     7695   8976   6280  -2108    135   -466       C  
ATOM   2961  N   VAL B 125      70.423  54.617  27.824  1.00 59.92           N  
ANISOU 2961  N   VAL B 125     7923   7765   7080  -2389   -162   -326       N  
ATOM   2962  CA  VAL B 125      69.520  55.574  28.467  1.00 60.74           C  
ANISOU 2962  CA  VAL B 125     8079   7547   7454  -2327   -238   -359       C  
ATOM   2963  C   VAL B 125      68.169  55.638  27.732  1.00 65.07           C  
ANISOU 2963  C   VAL B 125     8727   7882   8115  -2270   -318   -157       C  
ATOM   2964  O   VAL B 125      68.117  55.823  26.513  1.00 65.19           O  
ANISOU 2964  O   VAL B 125     8792   7877   8099  -2421   -364     75       O  
ATOM   2965  CB  VAL B 125      70.175  56.985  28.596  1.00 67.10           C  
ANISOU 2965  CB  VAL B 125     8874   8182   8440  -2533   -288   -382       C  
ATOM   2966  CG1 VAL B 125      69.208  58.010  29.189  1.00 67.99           C  
ANISOU 2966  CG1 VAL B 125     9025   7933   8874  -2467   -376   -435       C  
ATOM   2967  CG2 VAL B 125      71.456  56.926  29.426  1.00 67.09           C  
ANISOU 2967  CG2 VAL B 125     8763   8401   8328  -2578   -210   -605       C  
ATOM   2968  N   SER B 126      67.086  55.476  28.517  1.00 61.49           N  
ANISOU 2968  N   SER B 126     8289   7295   7780  -2056   -334   -254       N  
ATOM   2969  CA  SER B 126      65.660  55.554  28.183  1.00 61.29           C  
ANISOU 2969  CA  SER B 126     8336   7051   7899  -1947   -408   -132       C  
ATOM   2970  C   SER B 126      65.276  55.130  26.732  1.00 64.62           C  
ANISOU 2970  C   SER B 126     8824   7514   8216  -2022   -445    142       C  
ATOM   2971  O   SER B 126      64.906  55.993  25.926  1.00 65.60           O  
ANISOU 2971  O   SER B 126     9007   7432   8487  -2149   -549    345       O  
ATOM   2972  CB  SER B 126      65.140  56.966  28.453  1.00 67.44           C  
ANISOU 2972  CB  SER B 126     9141   7473   9012  -1985   -514   -140       C  
ATOM   2973  OG  SER B 126      65.240  57.303  29.827  1.00 77.74           O  
ANISOU 2973  OG  SER B 126    10374   8744  10419  -1893   -480   -424       O  
ATOM   2974  N   PRO B 127      65.286  53.817  26.388  1.00 59.31           N  
ANISOU 2974  N   PRO B 127     8133   7096   7305  -1943   -370    152       N  
ATOM   2975  CA  PRO B 127      64.815  53.423  25.048  1.00 58.84           C  
ANISOU 2975  CA  PRO B 127     8123   7086   7149  -2009   -404    380       C  
ATOM   2976  C   PRO B 127      63.281  53.383  25.003  1.00 61.99           C  
ANISOU 2976  C   PRO B 127     8581   7284   7689  -1853   -473    457       C  
ATOM   2977  O   PRO B 127      62.642  53.219  26.046  1.00 60.58           O  
ANISOU 2977  O   PRO B 127     8389   7019   7610  -1661   -457    300       O  
ATOM   2978  CB  PRO B 127      65.433  52.039  24.847  1.00 58.97           C  
ANISOU 2978  CB  PRO B 127     8077   7436   6894  -1968   -293    303       C  
ATOM   2979  CG  PRO B 127      65.604  51.486  26.226  1.00 62.12           C  
ANISOU 2979  CG  PRO B 127     8417   7899   7288  -1785   -222     65       C  
ATOM   2980  CD  PRO B 127      65.654  52.637  27.203  1.00 58.86           C  
ANISOU 2980  CD  PRO B 127     8007   7279   7079  -1787   -263    -40       C  
ATOM   2981  N   THR B 128      62.688  53.556  23.812  1.00 59.25           N  
ANISOU 2981  N   THR B 128     8289   6881   7344  -1945   -554    698       N  
ATOM   2982  CA  THR B 128      61.228  53.532  23.654  1.00 58.78           C  
ANISOU 2982  CA  THR B 128     8277   6640   7417  -1808   -631    788       C  
ATOM   2983  C   THR B 128      60.756  52.171  23.124  1.00 60.55           C  
ANISOU 2983  C   THR B 128     8493   7080   7433  -1714   -571    808       C  
ATOM   2984  O   THR B 128      59.583  51.825  23.294  1.00 59.07           O  
ANISOU 2984  O   THR B 128     8324   6798   7322  -1551   -596    804       O  
ATOM   2985  CB  THR B 128      60.732  54.676  22.750  1.00 70.43           C  
ANISOU 2985  CB  THR B 128     9812   7877   9069  -1953   -784   1052       C  
ATOM   2986  OG1 THR B 128      61.462  54.681  21.523  1.00 72.73           O  
ANISOU 2986  OG1 THR B 128    10109   8353   9171  -2193   -794   1254       O  
ATOM   2987  CG2 THR B 128      60.810  56.039  23.424  1.00 70.55           C  
ANISOU 2987  CG2 THR B 128     9834   7581   9392  -1984   -866   1008       C  
ATOM   2988  N   THR B 129      61.666  51.403  22.492  1.00 56.39           N  
ANISOU 2988  N   THR B 129     7927   6844   6657  -1819   -492    810       N  
ATOM   2989  CA  THR B 129      61.361  50.093  21.919  1.00 54.69           C  
ANISOU 2989  CA  THR B 129     7686   6843   6251  -1751   -432    803       C  
ATOM   2990  C   THR B 129      62.341  49.030  22.437  1.00 57.03           C  
ANISOU 2990  C   THR B 129     7900   7382   6385  -1689   -303    595       C  
ATOM   2991  O   THR B 129      63.558  49.239  22.419  1.00 57.47           O  
ANISOU 2991  O   THR B 129     7910   7568   6356  -1819   -261    544       O  
ATOM   2992  CB  THR B 129      61.373  50.190  20.381  1.00 62.27           C  
ANISOU 2992  CB  THR B 129     8658   7929   7075  -1954   -481   1024       C  
ATOM   2993  OG1 THR B 129      60.444  51.195  19.979  1.00 66.35           O  
ANISOU 2993  OG1 THR B 129     9246   8198   7767  -2003   -620   1238       O  
ATOM   2994  CG2 THR B 129      61.025  48.878  19.695  1.00 56.93           C  
ANISOU 2994  CG2 THR B 129     7945   7474   6214  -1897   -424   1000       C  
ATOM   2995  N   LEU B 130      61.795  47.887  22.887  1.00 51.25           N  
ANISOU 2995  N   LEU B 130     7145   6705   5621  -1494   -249    485       N  
ATOM   2996  CA  LEU B 130      62.573  46.744  23.351  1.00 49.65           C  
ANISOU 2996  CA  LEU B 130     6860   6708   5296  -1410   -147    310       C  
ATOM   2997  C   LEU B 130      62.027  45.461  22.742  1.00 52.30           C  
ANISOU 2997  C   LEU B 130     7169   7165   5538  -1326   -112    303       C  
ATOM   2998  O   LEU B 130      60.835  45.169  22.863  1.00 50.73           O  
ANISOU 2998  O   LEU B 130     7011   6848   5417  -1199   -141    339       O  
ATOM   2999  CB  LEU B 130      62.615  46.644  24.895  1.00 48.84           C  
ANISOU 2999  CB  LEU B 130     6739   6534   5285  -1244   -118    154       C  
ATOM   3000  CG  LEU B 130      63.231  45.357  25.502  1.00 52.43           C  
ANISOU 3000  CG  LEU B 130     7108   7172   5643  -1122    -35      3       C  
ATOM   3001  CD1 LEU B 130      64.750  45.309  25.316  1.00 53.33           C  
ANISOU 3001  CD1 LEU B 130     7141   7479   5642  -1240     13    -78       C  
ATOM   3002  CD2 LEU B 130      62.876  45.217  26.970  1.00 53.67           C  
ANISOU 3002  CD2 LEU B 130     7256   7253   5882   -952    -26    -98       C  
ATOM   3003  N   ILE B 131      62.915  44.699  22.088  1.00 49.25           N  
ANISOU 3003  N   ILE B 131     6702   7018   4994  -1398    -49    237       N  
ATOM   3004  CA  ILE B 131      62.608  43.399  21.499  1.00 48.22           C  
ANISOU 3004  CA  ILE B 131     6518   7020   4783  -1327     -6    183       C  
ATOM   3005  C   ILE B 131      63.472  42.364  22.220  1.00 51.16           C  
ANISOU 3005  C   ILE B 131     6792   7512   5132  -1211     70     -6       C  
ATOM   3006  O   ILE B 131      64.696  42.501  22.260  1.00 51.33           O  
ANISOU 3006  O   ILE B 131     6745   7675   5083  -1297    108    -88       O  
ATOM   3007  CB  ILE B 131      62.799  43.380  19.951  1.00 52.62           C  
ANISOU 3007  CB  ILE B 131     7044   7767   5183  -1521     -6    258       C  
ATOM   3008  CG1 ILE B 131      61.840  44.361  19.252  1.00 54.07           C  
ANISOU 3008  CG1 ILE B 131     7323   7822   5399  -1626   -104    482       C  
ATOM   3009  CG2 ILE B 131      62.621  41.974  19.373  1.00 52.50           C  
ANISOU 3009  CG2 ILE B 131     6947   7910   5091  -1450     49    143       C  
ATOM   3010  CD1 ILE B 131      62.502  45.533  18.680  1.00 62.28           C  
ANISOU 3010  CD1 ILE B 131     8382   8897   6385  -1861   -147    617       C  
ATOM   3011  N   PHE B 132      62.825  41.359  22.825  1.00 46.49           N  
ANISOU 3011  N   PHE B 132     6192   6860   4614  -1018     83    -64       N  
ATOM   3012  CA  PHE B 132      63.493  40.271  23.532  1.00 45.53           C  
ANISOU 3012  CA  PHE B 132     5975   6821   4502   -889    133   -210       C  
ATOM   3013  C   PHE B 132      63.048  38.950  22.907  1.00 49.23           C  
ANISOU 3013  C   PHE B 132     6388   7345   4970   -812    157   -265       C  
ATOM   3014  O   PHE B 132      61.919  38.513  23.127  1.00 49.03           O  
ANISOU 3014  O   PHE B 132     6410   7196   5024   -700    136   -216       O  
ATOM   3015  CB  PHE B 132      63.195  40.328  25.047  1.00 46.23           C  
ANISOU 3015  CB  PHE B 132     6094   6778   4693   -736    117   -219       C  
ATOM   3016  CG  PHE B 132      64.186  39.575  25.906  1.00 47.34           C  
ANISOU 3016  CG  PHE B 132     6135   7018   4832   -646    148   -337       C  
ATOM   3017  CD1 PHE B 132      64.035  38.212  26.142  1.00 48.71           C  
ANISOU 3017  CD1 PHE B 132     6245   7207   5054   -501    160   -385       C  
ATOM   3018  CD2 PHE B 132      65.272  40.228  26.476  1.00 50.94           C  
ANISOU 3018  CD2 PHE B 132     6557   7547   5252   -709    155   -393       C  
ATOM   3019  CE1 PHE B 132      64.960  37.514  26.925  1.00 51.49           C  
ANISOU 3019  CE1 PHE B 132     6499   7642   5424   -415    168   -470       C  
ATOM   3020  CE2 PHE B 132      66.194  39.529  27.264  1.00 51.87           C  
ANISOU 3020  CE2 PHE B 132     6572   7768   5367   -623    171   -492       C  
ATOM   3021  CZ  PHE B 132      66.031  38.178  27.483  1.00 50.22           C  
ANISOU 3021  CZ  PHE B 132     6300   7569   5212   -473    173   -521       C  
ATOM   3022  N   GLU B 133      63.917  38.338  22.095  1.00 46.35           N  
ANISOU 3022  N   GLU B 133     5914   7174   4523   -881    203   -380       N  
ATOM   3023  CA  GLU B 133      63.625  37.086  21.392  1.00 46.22           C  
ANISOU 3023  CA  GLU B 133     5818   7228   4516   -826    231   -475       C  
ATOM   3024  C   GLU B 133      64.663  36.015  21.760  1.00 50.59           C  
ANISOU 3024  C   GLU B 133     6229   7874   5117   -730    270   -656       C  
ATOM   3025  O   GLU B 133      65.830  36.141  21.389  1.00 50.86           O  
ANISOU 3025  O   GLU B 133     6170   8086   5070   -827    305   -760       O  
ATOM   3026  CB  GLU B 133      63.591  37.341  19.877  1.00 48.61           C  
ANISOU 3026  CB  GLU B 133     6098   7700   4674  -1013    245   -468       C  
ATOM   3027  CG  GLU B 133      63.108  36.159  19.053  1.00 62.17           C  
ANISOU 3027  CG  GLU B 133     7739   9485   6397   -973    270   -571       C  
ATOM   3028  CD  GLU B 133      62.905  36.412  17.570  1.00 84.52           C  
ANISOU 3028  CD  GLU B 133    10545  12506   9062  -1165    278   -552       C  
ATOM   3029  OE1 GLU B 133      63.023  37.578  17.127  1.00 76.71           O  
ANISOU 3029  OE1 GLU B 133     9617  11574   7954  -1340    250   -409       O  
ATOM   3030  OE2 GLU B 133      62.611  35.432  16.849  1.00 81.73           O  
ANISOU 3030  OE2 GLU B 133    10105  12249   8700  -1147    307   -679       O  
ATOM   3031  N   SER B 134      64.242  34.971  22.501  1.00 47.06           N  
ANISOU 3031  N   SER B 134     5760   7307   4814   -542    256   -684       N  
ATOM   3032  CA  SER B 134      65.156  33.917  22.952  1.00 47.64           C  
ANISOU 3032  CA  SER B 134     5696   7427   4978   -428    269   -829       C  
ATOM   3033  C   SER B 134      64.464  32.592  23.241  1.00 52.22           C  
ANISOU 3033  C   SER B 134     6242   7873   5725   -259    249   -849       C  
ATOM   3034  O   SER B 134      63.387  32.575  23.828  1.00 51.14           O  
ANISOU 3034  O   SER B 134     6205   7577   5649   -184    217   -716       O  
ATOM   3035  CB  SER B 134      65.876  34.364  24.222  1.00 50.96           C  
ANISOU 3035  CB  SER B 134     6122   7827   5413   -377    247   -793       C  
ATOM   3036  OG  SER B 134      66.789  33.390  24.702  1.00 60.73           O  
ANISOU 3036  OG  SER B 134     7222   9107   6746   -262    241   -909       O  
ATOM   3037  N   ASP B 135      65.126  31.480  22.889  1.00 50.28           N  
ANISOU 3037  N   ASP B 135     5844   7690   5572   -199    265  -1022       N  
ATOM   3038  CA  ASP B 135      64.656  30.125  23.187  1.00 50.24           C  
ANISOU 3038  CA  ASP B 135     5781   7540   5767    -37    237  -1056       C  
ATOM   3039  C   ASP B 135      65.445  29.589  24.395  1.00 54.72           C  
ANISOU 3039  C   ASP B 135     6278   8049   6465    103    190  -1045       C  
ATOM   3040  O   ASP B 135      65.177  28.490  24.881  1.00 55.00           O  
ANISOU 3040  O   ASP B 135     6264   7943   6690    244    146  -1030       O  
ATOM   3041  CB  ASP B 135      64.774  29.200  21.956  1.00 52.91           C  
ANISOU 3041  CB  ASP B 135     5982   7962   6160    -57    274  -1271       C  
ATOM   3042  CG  ASP B 135      63.812  29.511  20.814  1.00 62.00           C  
ANISOU 3042  CG  ASP B 135     7193   9167   7195   -180    306  -1265       C  
ATOM   3043  OD1 ASP B 135      62.846  30.282  21.035  1.00 61.17           O  
ANISOU 3043  OD1 ASP B 135     7245   8980   7019   -215    285  -1074       O  
ATOM   3044  OD2 ASP B 135      64.017  28.974  19.705  1.00 68.70           O  
ANISOU 3044  OD2 ASP B 135     7921  10150   8030   -238    347  -1460       O  
ATOM   3045  N   ASN B 136      66.402  30.398  24.889  1.00 51.28           N  
ANISOU 3045  N   ASN B 136     5835   7722   5927     56    192  -1037       N  
ATOM   3046  CA  ASN B 136      67.229  30.114  26.059  1.00 51.46           C  
ANISOU 3046  CA  ASN B 136     5792   7734   6028    164    142  -1012       C  
ATOM   3047  C   ASN B 136      66.882  31.150  27.147  1.00 54.98           C  
ANISOU 3047  C   ASN B 136     6372   8149   6368    142    121   -833       C  
ATOM   3048  O   ASN B 136      67.597  32.138  27.324  1.00 54.68           O  
ANISOU 3048  O   ASN B 136     6347   8228   6202     48    139   -849       O  
ATOM   3049  CB  ASN B 136      68.730  30.125  25.684  1.00 51.40           C  
ANISOU 3049  CB  ASN B 136     5627   7910   5992    124    166  -1201       C  
ATOM   3050  CG  ASN B 136      69.687  29.791  26.816  1.00 71.39           C  
ANISOU 3050  CG  ASN B 136     8065  10453   8607    237    106  -1189       C  
ATOM   3051  OD1 ASN B 136      69.349  29.105  27.790  1.00 66.27           O  
ANISOU 3051  OD1 ASN B 136     7419   9667   8093    377     34  -1066       O  
ATOM   3052  ND2 ASN B 136      70.920  30.259  26.700  1.00 61.20           N  
ANISOU 3052  ND2 ASN B 136     6678   9342   7233    169    129  -1311       N  
ATOM   3053  N   LEU B 137      65.742  30.950  27.827  1.00 51.20           N  
ANISOU 3053  N   LEU B 137     5989   7522   5943    215     88   -677       N  
ATOM   3054  CA  LEU B 137      65.277  31.861  28.877  1.00 50.31           C  
ANISOU 3054  CA  LEU B 137     5989   7387   5742    201     72   -534       C  
ATOM   3055  C   LEU B 137      65.871  31.504  30.241  1.00 54.86           C  
ANISOU 3055  C   LEU B 137     6501   7989   6355    299     15   -472       C  
ATOM   3056  O   LEU B 137      66.283  32.403  30.976  1.00 54.44           O  
ANISOU 3056  O   LEU B 137     6469   8021   6192    255     13   -451       O  
ATOM   3057  CB  LEU B 137      63.742  31.877  28.970  1.00 49.30           C  
ANISOU 3057  CB  LEU B 137     5979   7120   5633    219     69   -410       C  
ATOM   3058  CG  LEU B 137      62.960  32.462  27.794  1.00 53.15           C  
ANISOU 3058  CG  LEU B 137     6550   7582   6061    116    109   -427       C  
ATOM   3059  CD1 LEU B 137      61.483  32.246  27.998  1.00 52.33           C  
ANISOU 3059  CD1 LEU B 137     6531   7341   6009    164     97   -316       C  
ATOM   3060  CD2 LEU B 137      63.238  33.961  27.611  1.00 55.22           C  
ANISOU 3060  CD2 LEU B 137     6885   7913   6183    -19    130   -424       C  
ATOM   3061  N   GLY B 138      65.875  30.209  30.570  1.00 52.29           N  
ANISOU 3061  N   GLY B 138     6093   7586   6189    426    -37   -436       N  
ATOM   3062  CA  GLY B 138      66.397  29.682  31.827  1.00 53.08           C  
ANISOU 3062  CA  GLY B 138     6118   7707   6343    524   -112   -341       C  
ATOM   3063  C   GLY B 138      65.444  29.746  33.005  1.00 56.70           C  
ANISOU 3063  C   GLY B 138     6657   8124   6761    553   -145   -149       C  
ATOM   3064  O   GLY B 138      65.713  29.139  34.046  1.00 56.64           O  
ANISOU 3064  O   GLY B 138     6587   8136   6799    631   -218    -32       O  
ATOM   3065  N   MET B 139      64.320  30.479  32.845  1.00 53.01           N  
ANISOU 3065  N   MET B 139     6321   7614   6207    486    -96   -113       N  
ATOM   3066  CA  MET B 139      63.284  30.715  33.857  1.00 52.45           C  
ANISOU 3066  CA  MET B 139     6325   7526   6077    493   -107     33       C  
ATOM   3067  C   MET B 139      62.048  31.382  33.240  1.00 55.09           C  
ANISOU 3067  C   MET B 139     6783   7779   6372    431    -51     25       C  
ATOM   3068  O   MET B 139      62.116  31.888  32.120  1.00 54.01           O  
ANISOU 3068  O   MET B 139     6680   7623   6219    364     -9    -78       O  
ATOM   3069  CB  MET B 139      63.843  31.611  34.986  1.00 55.25           C  
ANISOU 3069  CB  MET B 139     6671   8041   6282    457   -117     46       C  
ATOM   3070  CG  MET B 139      64.233  33.020  34.522  1.00 58.55           C  
ANISOU 3070  CG  MET B 139     7140   8523   6584    347    -60    -87       C  
ATOM   3071  SD  MET B 139      64.891  34.077  35.828  1.00 63.48           S  
ANISOU 3071  SD  MET B 139     7738   9331   7052    298    -70   -110       S  
ATOM   3072  CE  MET B 139      63.498  34.184  36.878  1.00 60.03           C  
ANISOU 3072  CE  MET B 139     7364   8883   6562    313    -68     -1       C  
ATOM   3073  N   ASN B 140      60.940  31.426  33.998  1.00 51.90           N  
ANISOU 3073  N   ASN B 140     6432   7344   5943    446    -55    138       N  
ATOM   3074  CA  ASN B 140      59.695  32.078  33.586  1.00 51.10           C  
ANISOU 3074  CA  ASN B 140     6433   7168   5814    401    -13    137       C  
ATOM   3075  C   ASN B 140      59.817  33.602  33.763  1.00 54.24           C  
ANISOU 3075  C   ASN B 140     6885   7632   6091    320     17     63       C  
ATOM   3076  O   ASN B 140      60.539  34.055  34.653  1.00 54.46           O  
ANISOU 3076  O   ASN B 140     6875   7779   6038    308      6     45       O  
ATOM   3077  CB  ASN B 140      58.521  31.536  34.404  1.00 55.12           C  
ANISOU 3077  CB  ASN B 140     6957   7643   6343    445    -27    270       C  
ATOM   3078  CG  ASN B 140      57.903  30.270  33.862  1.00 87.74           C  
ANISOU 3078  CG  ASN B 140    11074  11642  10621    496    -44    332       C  
ATOM   3079  OD1 ASN B 140      57.153  30.292  32.878  1.00 78.54           O  
ANISOU 3079  OD1 ASN B 140     9959  10381   9503    477    -15    288       O  
ATOM   3080  ND2 ASN B 140      58.148  29.261  34.435  1.00 87.96           N  
ANISOU 3080  ND2 ASN B 140    11036  11661  10724    552    -92    431       N  
ATOM   3081  N   ILE B 141      59.119  34.391  32.924  1.00 49.70           N  
ANISOU 3081  N   ILE B 141     6393   6977   5516    263     46     21       N  
ATOM   3082  CA  ILE B 141      59.151  35.858  32.998  1.00 49.15           C  
ANISOU 3082  CA  ILE B 141     6375   6922   5379    186     62    -44       C  
ATOM   3083  C   ILE B 141      58.328  36.349  34.217  1.00 52.44           C  
ANISOU 3083  C   ILE B 141     6803   7364   5758    208     64    -25       C  
ATOM   3084  O   ILE B 141      57.305  35.751  34.560  1.00 51.95           O  
ANISOU 3084  O   ILE B 141     6746   7270   5724    259     63     47       O  
ATOM   3085  CB  ILE B 141      58.703  36.529  31.656  1.00 51.69           C  
ANISOU 3085  CB  ILE B 141     6771   7141   5728    113     73    -68       C  
ATOM   3086  CG1 ILE B 141      59.137  38.017  31.586  1.00 52.21           C  
ANISOU 3086  CG1 ILE B 141     6875   7208   5754     16     73   -130       C  
ATOM   3087  CG2 ILE B 141      57.200  36.325  31.340  1.00 51.76           C  
ANISOU 3087  CG2 ILE B 141     6834   7037   5797    147     71     -7       C  
ATOM   3088  CD1 ILE B 141      59.208  38.639  30.170  1.00 57.90           C  
ANISOU 3088  CD1 ILE B 141     7645   7874   6481    -88     70   -131       C  
ATOM   3089  N   THR B 142      58.817  37.410  34.886  1.00 48.27           N  
ANISOU 3089  N   THR B 142     6264   6911   5165    161     69   -105       N  
ATOM   3090  CA  THR B 142      58.163  38.034  36.041  1.00 47.85           C  
ANISOU 3090  CA  THR B 142     6199   6916   5066    167     78   -141       C  
ATOM   3091  C   THR B 142      58.063  39.550  35.846  1.00 50.65           C  
ANISOU 3091  C   THR B 142     6597   7198   5449     98     85   -257       C  
ATOM   3092  O   THR B 142      58.719  40.108  34.962  1.00 49.77           O  
ANISOU 3092  O   THR B 142     6522   7019   5369     33     78   -285       O  
ATOM   3093  CB  THR B 142      58.915  37.718  37.353  1.00 55.89           C  
ANISOU 3093  CB  THR B 142     7127   8132   5978    181     68   -140       C  
ATOM   3094  OG1 THR B 142      60.247  38.226  37.275  1.00 58.05           O  
ANISOU 3094  OG1 THR B 142     7370   8470   6215    131     61   -217       O  
ATOM   3095  CG2 THR B 142      58.919  36.236  37.707  1.00 53.38           C  
ANISOU 3095  CG2 THR B 142     6758   7868   5657    251     42      5       C  
ATOM   3096  N   ARG B 143      57.259  40.213  36.698  1.00 47.16           N  
ANISOU 3096  N   ARG B 143     6141   6776   5003    107     97   -329       N  
ATOM   3097  CA  ARG B 143      57.083  41.666  36.740  1.00 47.16           C  
ANISOU 3097  CA  ARG B 143     6161   6692   5066     55     95   -460       C  
ATOM   3098  C   ARG B 143      58.447  42.361  36.914  1.00 50.11           C  
ANISOU 3098  C   ARG B 143     6506   7131   5401    -21     91   -551       C  
ATOM   3099  O   ARG B 143      58.708  43.352  36.233  1.00 49.73           O  
ANISOU 3099  O   ARG B 143     6503   6954   5439    -91     75   -600       O  
ATOM   3100  CB  ARG B 143      56.132  42.042  37.891  1.00 47.77           C  
ANISOU 3100  CB  ARG B 143     6184   6835   5130     89    115   -557       C  
ATOM   3101  CG  ARG B 143      55.886  43.536  38.057  1.00 58.50           C  
ANISOU 3101  CG  ARG B 143     7539   8098   6591     51    109   -729       C  
ATOM   3102  CD  ARG B 143      55.123  43.825  39.328  1.00 71.14           C  
ANISOU 3102  CD  ARG B 143     9050   9826   8154     80    140   -871       C  
ATOM   3103  NE  ARG B 143      54.990  45.263  39.562  1.00 86.77           N  
ANISOU 3103  NE  ARG B 143    11003  11705  10258     48    131  -1073       N  
ATOM   3104  CZ  ARG B 143      54.605  45.804  40.714  1.00107.24           C  
ANISOU 3104  CZ  ARG B 143    13493  14423  12828     52    161  -1272       C  
ATOM   3105  NH1 ARG B 143      54.318  45.032  41.756  1.00 95.71           N  
ANISOU 3105  NH1 ARG B 143    11948  13223  11193     73    204  -1275       N  
ATOM   3106  NH2 ARG B 143      54.512  47.122  40.836  1.00 98.39           N  
ANISOU 3106  NH2 ARG B 143    12344  13175  11864     27    146  -1473       N  
ATOM   3107  N   GLN B 144      59.313  41.812  37.803  1.00 46.05           N  
ANISOU 3107  N   GLN B 144     5914   6819   4763    -13     99   -559       N  
ATOM   3108  CA  GLN B 144      60.653  42.322  38.109  1.00 46.32           C  
ANISOU 3108  CA  GLN B 144     5901   6958   4740    -81     96   -648       C  
ATOM   3109  C   GLN B 144      61.525  42.468  36.849  1.00 50.31           C  
ANISOU 3109  C   GLN B 144     6453   7369   5292   -146     85   -615       C  
ATOM   3110  O   GLN B 144      62.232  43.463  36.739  1.00 50.82           O  
ANISOU 3110  O   GLN B 144     6514   7420   5374   -235     84   -709       O  
ATOM   3111  CB  GLN B 144      61.365  41.430  39.134  1.00 47.79           C  
ANISOU 3111  CB  GLN B 144     5990   7383   4784    -46     92   -616       C  
ATOM   3112  CG  GLN B 144      62.520  42.145  39.841  1.00 60.93           C  
ANISOU 3112  CG  GLN B 144     7579   9202   6369   -113     92   -752       C  
ATOM   3113  CD  GLN B 144      63.445  41.256  40.643  1.00 72.76           C  
ANISOU 3113  CD  GLN B 144     8979  10932   7735    -86     68   -694       C  
ATOM   3114  OE1 GLN B 144      63.311  40.026  40.698  1.00 66.43           O  
ANISOU 3114  OE1 GLN B 144     8159  10171   6909    -12     45   -540       O  
ATOM   3115  NE2 GLN B 144      64.423  41.876  41.281  1.00 63.13           N  
ANISOU 3115  NE2 GLN B 144     7686   9861   6440   -148     65   -815       N  
ATOM   3116  N   HIS B 145      61.456  41.509  35.901  1.00 46.23           N  
ANISOU 3116  N   HIS B 145     5971   6798   4796   -113     80   -493       N  
ATOM   3117  CA  HIS B 145      62.218  41.548  34.647  1.00 46.20           C  
ANISOU 3117  CA  HIS B 145     5996   6744   4815   -184     78   -470       C  
ATOM   3118  C   HIS B 145      61.916  42.795  33.804  1.00 51.21           C  
ANISOU 3118  C   HIS B 145     6710   7214   5535   -283     67   -487       C  
ATOM   3119  O   HIS B 145      62.800  43.267  33.088  1.00 50.87           O  
ANISOU 3119  O   HIS B 145     6673   7171   5485   -388     65   -497       O  
ATOM   3120  CB  HIS B 145      61.939  40.303  33.795  1.00 46.02           C  
ANISOU 3120  CB  HIS B 145     5983   6695   4809   -126     78   -365       C  
ATOM   3121  CG  HIS B 145      62.482  39.032  34.369  1.00 49.51           C  
ANISOU 3121  CG  HIS B 145     6340   7263   5207    -40     71   -330       C  
ATOM   3122  ND1 HIS B 145      61.697  37.900  34.474  1.00 50.87           N  
ANISOU 3122  ND1 HIS B 145     6509   7404   5414     56     63   -236       N  
ATOM   3123  CD2 HIS B 145      63.719  38.752  34.846  1.00 51.67           C  
ANISOU 3123  CD2 HIS B 145     6526   7681   5424    -40     63   -369       C  
ATOM   3124  CE1 HIS B 145      62.474  36.974  35.007  1.00 50.59           C  
ANISOU 3124  CE1 HIS B 145     6388   7479   5355    113     42   -208       C  
ATOM   3125  NE2 HIS B 145      63.698  37.440  35.250  1.00 51.41           N  
ANISOU 3125  NE2 HIS B 145     6435   7695   5402     64     39   -287       N  
ATOM   3126  N   LEU B 146      60.685  43.332  33.913  1.00 48.80           N  
ANISOU 3126  N   LEU B 146     6454   6772   5316   -254     53   -484       N  
ATOM   3127  CA  LEU B 146      60.211  44.473  33.135  1.00 49.89           C  
ANISOU 3127  CA  LEU B 146     6664   6723   5571   -331     20   -471       C  
ATOM   3128  C   LEU B 146      60.146  45.799  33.909  1.00 57.67           C  
ANISOU 3128  C   LEU B 146     7636   7633   6644   -368      5   -601       C  
ATOM   3129  O   LEU B 146      59.626  46.772  33.354  1.00 58.75           O  
ANISOU 3129  O   LEU B 146     7826   7578   6917   -420    -38   -583       O  
ATOM   3130  CB  LEU B 146      58.811  44.170  32.556  1.00 49.47           C  
ANISOU 3130  CB  LEU B 146     6669   6539   5590   -268      1   -375       C  
ATOM   3131  CG  LEU B 146      58.615  42.865  31.766  1.00 53.61           C  
ANISOU 3131  CG  LEU B 146     7202   7109   6057   -226     14   -267       C  
ATOM   3132  CD1 LEU B 146      57.232  42.814  31.165  1.00 53.72           C  
ANISOU 3132  CD1 LEU B 146     7270   6991   6151   -182    -11   -189       C  
ATOM   3133  CD2 LEU B 146      59.657  42.700  30.664  1.00 56.05           C  
ANISOU 3133  CD2 LEU B 146     7515   7472   6311   -328     17   -228       C  
ATOM   3134  N   ASP B 147      60.649  45.874  35.160  1.00 55.80           N  
ANISOU 3134  N   ASP B 147     7320   7541   6341   -348     31   -732       N  
ATOM   3135  CA  ASP B 147      60.559  47.157  35.860  1.00 57.38           C  
ANISOU 3135  CA  ASP B 147     7492   7670   6638   -389     19   -893       C  
ATOM   3136  C   ASP B 147      61.713  48.073  35.411  1.00 60.52           C  
ANISOU 3136  C   ASP B 147     7897   8022   7075   -530      1   -927       C  
ATOM   3137  O   ASP B 147      62.716  47.590  34.874  1.00 59.82           O  
ANISOU 3137  O   ASP B 147     7807   8037   6887   -586     14   -859       O  
ATOM   3138  CB  ASP B 147      60.440  47.015  37.392  1.00 60.46           C  
ANISOU 3138  CB  ASP B 147     7783   8247   6941   -326     54  -1042       C  
ATOM   3139  CG  ASP B 147      61.726  46.923  38.167  1.00 76.42           C  
ANISOU 3139  CG  ASP B 147     9722  10489   8825   -372     76  -1126       C  
ATOM   3140  OD1 ASP B 147      62.475  45.964  37.947  1.00 78.35           O  
ANISOU 3140  OD1 ASP B 147     9956  10859   8953   -362     83  -1021       O  
ATOM   3141  OD2 ASP B 147      61.943  47.773  39.057  1.00 83.26           O  
ANISOU 3141  OD2 ASP B 147    10520  11412   9702   -409     84  -1310       O  
ATOM   3142  N   ARG B 148      61.506  49.403  35.561  1.00 56.33           N  
ANISOU 3142  N   ARG B 148     7371   7320   6711   -590    -32  -1034       N  
ATOM   3143  CA  ARG B 148      62.360  50.514  35.110  1.00 56.41           C  
ANISOU 3143  CA  ARG B 148     7396   7219   6818   -740    -64  -1061       C  
ATOM   3144  C   ARG B 148      62.170  50.707  33.579  1.00 58.23           C  
ANISOU 3144  C   ARG B 148     7726   7270   7127   -821   -115   -852       C  
ATOM   3145  O   ARG B 148      62.933  51.436  32.937  1.00 59.14           O  
ANISOU 3145  O   ARG B 148     7865   7313   7295   -970   -144   -808       O  
ATOM   3146  CB  ARG B 148      63.851  50.354  35.496  1.00 56.00           C  
ANISOU 3146  CB  ARG B 148     7276   7383   6616   -818    -25  -1133       C  
ATOM   3147  CG  ARG B 148      64.101  50.223  36.997  1.00 61.10           C  
ANISOU 3147  CG  ARG B 148     7814   8229   7172   -761     14  -1331       C  
ATOM   3148  CD  ARG B 148      65.461  50.750  37.436  1.00 61.68           C  
ANISOU 3148  CD  ARG B 148     7815   8428   7192   -875     27  -1458       C  
ATOM   3149  NE  ARG B 148      66.600  50.019  36.867  1.00 57.30           N  
ANISOU 3149  NE  ARG B 148     7252   8029   6490   -924     44  -1351       N  
ATOM   3150  CZ  ARG B 148      67.091  48.880  37.350  1.00 66.05           C  
ANISOU 3150  CZ  ARG B 148     8294   9385   7418   -847     72  -1336       C  
ATOM   3151  NH1 ARG B 148      66.522  48.293  38.397  1.00 52.77           N  
ANISOU 3151  NH1 ARG B 148     6556   7838   5657   -731     85  -1388       N  
ATOM   3152  NH2 ARG B 148      68.145  48.311  36.781  1.00 50.18           N  
ANISOU 3152  NH2 ARG B 148     6262   7494   5311   -891     83  -1265       N  
ATOM   3153  N   LEU B 149      61.122  50.073  33.017  1.00 51.69           N  
ANISOU 3153  N   LEU B 149     6951   6387   6302   -735   -129   -721       N  
ATOM   3154  CA  LEU B 149      60.750  50.164  31.602  1.00 50.76           C  
ANISOU 3154  CA  LEU B 149     6917   6130   6237   -800   -182   -519       C  
ATOM   3155  C   LEU B 149      59.375  50.835  31.463  1.00 53.39           C  
ANISOU 3155  C   LEU B 149     7290   6217   6779   -738   -252   -491       C  
ATOM   3156  O   LEU B 149      58.640  50.555  30.521  1.00 52.66           O  
ANISOU 3156  O   LEU B 149     7253   6053   6702   -720   -289   -332       O  
ATOM   3157  CB  LEU B 149      60.753  48.775  30.925  1.00 49.27           C  
ANISOU 3157  CB  LEU B 149     6744   6105   5873   -759   -143   -398       C  
ATOM   3158  CG  LEU B 149      62.070  47.990  30.896  1.00 53.61           C  
ANISOU 3158  CG  LEU B 149     7242   6892   6237   -803    -83   -421       C  
ATOM   3159  CD1 LEU B 149      61.826  46.580  30.439  1.00 52.42           C  
ANISOU 3159  CD1 LEU B 149     7086   6864   5968   -718    -49   -346       C  
ATOM   3160  CD2 LEU B 149      63.115  48.653  29.993  1.00 57.11           C  
ANISOU 3160  CD2 LEU B 149     7697   7339   6662   -992    -99   -361       C  
ATOM   3161  N   HIS B 150      59.051  51.747  32.395  0.50 49.89           N  
ANISOU 3161  N   HIS B 150     6804   5650   6502   -707   -272   -661       N  
ATOM   3162  CA  HIS B 150      57.794  52.495  32.441  0.50 50.10           C  
ANISOU 3162  CA  HIS B 150     6837   5433   6765   -635   -341   -688       C  
ATOM   3163  C   HIS B 150      57.632  53.452  31.252  0.50 55.35           C  
ANISOU 3163  C   HIS B 150     7575   5832   7624   -745   -454   -506       C  
ATOM   3164  O   HIS B 150      56.502  53.776  30.887  0.50 55.37           O  
ANISOU 3164  O   HIS B 150     7600   5642   7797   -680   -528   -440       O  
ATOM   3165  CB  HIS B 150      57.677  53.275  33.762  0.50 51.88           C  
ANISOU 3165  CB  HIS B 150     6971   5620   7122   -586   -326   -963       C  
ATOM   3166  CG  HIS B 150      58.906  54.048  34.126  0.50 56.30           C  
ANISOU 3166  CG  HIS B 150     7496   6189   7706   -712   -320  -1079       C  
ATOM   3167  ND1 HIS B 150      59.968  53.446  34.775  0.50 57.23           N  
ANISOU 3167  ND1 HIS B 150     7563   6586   7598   -738   -237  -1167       N  
ATOM   3168  CD2 HIS B 150      59.201  55.352  33.921  0.50 59.83           C  
ANISOU 3168  CD2 HIS B 150     7948   6397   8389   -819   -394  -1113       C  
ATOM   3169  CE1 HIS B 150      60.872  54.398  34.942  0.50 58.07           C  
ANISOU 3169  CE1 HIS B 150     7642   6628   7792   -862   -254  -1264       C  
ATOM   3170  NE2 HIS B 150      60.454  55.562  34.445  0.50 60.02           N  
ANISOU 3170  NE2 HIS B 150     7923   6560   8322   -919   -346  -1235       N  
ATOM   3171  N   GLY B 151      58.749  53.876  30.665  1.00 52.96           N  
ANISOU 3171  N   GLY B 151     7302   5532   7290   -915   -471   -416       N  
ATOM   3172  CA  GLY B 151      58.775  54.788  29.526  1.00 54.57           C  
ANISOU 3172  CA  GLY B 151     7571   5515   7650  -1058   -582   -208       C  
ATOM   3173  C   GLY B 151      58.756  54.129  28.161  1.00 58.84           C  
ANISOU 3173  C   GLY B 151     8178   6151   8027  -1134   -600     57       C  
ATOM   3174  O   GLY B 151      58.765  54.826  27.143  1.00 59.88           O  
ANISOU 3174  O   GLY B 151     8362   6141   8249  -1275   -696    265       O  
ATOM   3175  N   LEU B 152      58.730  52.784  28.129  1.00 54.31           N  
ANISOU 3175  N   LEU B 152     7596   5825   7215  -1051   -511     50       N  
ATOM   3176  CA  LEU B 152      58.702  51.979  26.907  1.00 53.66           C  
ANISOU 3176  CA  LEU B 152     7554   5877   6956  -1107   -508    246       C  
ATOM   3177  C   LEU B 152      57.352  52.112  26.196  1.00 59.13           C  
ANISOU 3177  C   LEU B 152     8293   6406   7768  -1054   -601    403       C  
ATOM   3178  O   LEU B 152      56.308  52.018  26.844  1.00 59.09           O  
ANISOU 3178  O   LEU B 152     8270   6308   7872   -890   -607    310       O  
ATOM   3179  CB  LEU B 152      58.968  50.514  27.274  1.00 51.56           C  
ANISOU 3179  CB  LEU B 152     7248   5883   6460  -1006   -392    150       C  
ATOM   3180  CG  LEU B 152      59.931  49.717  26.408  1.00 55.48           C  
ANISOU 3180  CG  LEU B 152     7735   6615   6731  -1115   -339    225       C  
ATOM   3181  CD1 LEU B 152      61.375  50.171  26.607  1.00 55.92           C  
ANISOU 3181  CD1 LEU B 152     7752   6767   6726  -1251   -304    155       C  
ATOM   3182  CD2 LEU B 152      59.835  48.246  26.750  1.00 56.16           C  
ANISOU 3182  CD2 LEU B 152     7781   6892   6667   -976   -254    146       C  
ATOM   3183  N   LYS B 153      57.378  52.355  24.874  1.00 56.57           N  
ANISOU 3183  N   LYS B 153     8017   6062   7415  -1201   -676    640       N  
ATOM   3184  CA  LYS B 153      56.182  52.496  24.033  1.00 56.88           C  
ANISOU 3184  CA  LYS B 153     8096   5972   7546  -1176   -781    825       C  
ATOM   3185  C   LYS B 153      55.872  51.193  23.299  1.00 59.70           C  
ANISOU 3185  C   LYS B 153     8453   6562   7669  -1146   -725    888       C  
ATOM   3186  O   LYS B 153      54.701  50.868  23.084  1.00 59.34           O  
ANISOU 3186  O   LYS B 153     8414   6462   7671  -1036   -762    932       O  
ATOM   3187  CB  LYS B 153      56.363  53.631  23.009  1.00 61.51           C  
ANISOU 3187  CB  LYS B 153     8727   6402   8244  -1373   -917   1075       C  
ATOM   3188  CG  LYS B 153      56.190  55.034  23.575  1.00 71.79           C  
ANISOU 3188  CG  LYS B 153    10030   7371   9876  -1377  -1020   1048       C  
ATOM   3189  CD  LYS B 153      56.360  56.078  22.486  1.00 84.54           C  
ANISOU 3189  CD  LYS B 153    11690   8828  11603  -1586  -1168   1342       C  
ATOM   3190  CE  LYS B 153      56.300  57.487  23.023  1.00 98.03           C  
ANISOU 3190  CE  LYS B 153    13392  10176  13678  -1600  -1280   1314       C  
ATOM   3191  NZ  LYS B 153      56.491  58.497  21.948  1.00108.88           N  
ANISOU 3191  NZ  LYS B 153    14811  11382  15175  -1818  -1440   1639       N  
ATOM   3192  N   ARG B 154      56.929  50.458  22.910  1.00 55.11           N  
ANISOU 3192  N   ARG B 154     7852   6240   6848  -1246   -636    874       N  
ATOM   3193  CA  ARG B 154      56.853  49.202  22.169  1.00 53.54           C  
ANISOU 3193  CA  ARG B 154     7635   6280   6430  -1240   -575    900       C  
ATOM   3194  C   ARG B 154      57.625  48.104  22.898  1.00 54.81           C  
ANISOU 3194  C   ARG B 154     7738   6640   6447  -1157   -440    696       C  
ATOM   3195  O   ARG B 154      58.762  48.330  23.321  1.00 54.22           O  
ANISOU 3195  O   ARG B 154     7636   6637   6329  -1225   -393    611       O  
ATOM   3196  CB  ARG B 154      57.429  49.414  20.758  1.00 55.99           C  
ANISOU 3196  CB  ARG B 154     7954   6729   6591  -1469   -613   1092       C  
ATOM   3197  CG  ARG B 154      56.855  48.499  19.681  1.00 68.38           C  
ANISOU 3197  CG  ARG B 154     9511   8472   8000  -1481   -610   1177       C  
ATOM   3198  CD  ARG B 154      57.358  48.857  18.288  1.00 79.76           C  
ANISOU 3198  CD  ARG B 154    10950  10071   9283  -1731   -659   1378       C  
ATOM   3199  NE  ARG B 154      56.960  50.207  17.875  1.00 91.52           N  
ANISOU 3199  NE  ARG B 154    12497  11346  10930  -1846   -811   1619       N  
ATOM   3200  CZ  ARG B 154      55.894  50.488  17.130  1.00106.02           C  
ANISOU 3200  CZ  ARG B 154    14362  13099  12822  -1859   -931   1820       C  
ATOM   3201  NH1 ARG B 154      55.102  49.514  16.696  1.00 92.29           N  
ANISOU 3201  NH1 ARG B 154    12601  11489  10977  -1771   -908   1796       N  
ATOM   3202  NH2 ARG B 154      55.614  51.744  16.811  1.00 93.39           N  
ANISOU 3202  NH2 ARG B 154    12808  11281  11396  -1962  -1083   2049       N  
ATOM   3203  N   PHE B 155      57.005  46.921  23.057  1.00 49.54           N  
ANISOU 3203  N   PHE B 155     7048   6056   5720  -1012   -386    625       N  
ATOM   3204  CA  PHE B 155      57.633  45.770  23.700  1.00 47.89           C  
ANISOU 3204  CA  PHE B 155     6779   6018   5398   -923   -277    462       C  
ATOM   3205  C   PHE B 155      57.166  44.477  23.053  1.00 50.72           C  
ANISOU 3205  C   PHE B 155     7111   6509   5651   -870   -239    464       C  
ATOM   3206  O   PHE B 155      55.966  44.203  22.996  1.00 50.43           O  
ANISOU 3206  O   PHE B 155     7095   6388   5678   -775   -269    503       O  
ATOM   3207  CB  PHE B 155      57.390  45.741  25.223  1.00 48.98           C  
ANISOU 3207  CB  PHE B 155     6902   6072   5639   -761   -246    319       C  
ATOM   3208  CG  PHE B 155      57.928  44.511  25.924  1.00 49.22           C  
ANISOU 3208  CG  PHE B 155     6869   6267   5566   -663   -155    190       C  
ATOM   3209  CD1 PHE B 155      59.296  44.253  25.965  1.00 52.16           C  
ANISOU 3209  CD1 PHE B 155     7190   6796   5831   -732   -104    120       C  
ATOM   3210  CD2 PHE B 155      57.068  43.614  26.545  1.00 49.95           C  
ANISOU 3210  CD2 PHE B 155     6945   6356   5678   -507   -129    148       C  
ATOM   3211  CE1 PHE B 155      59.790  43.112  26.603  1.00 52.15           C  
ANISOU 3211  CE1 PHE B 155     7122   6931   5762   -634    -40     18       C  
ATOM   3212  CE2 PHE B 155      57.563  42.478  27.190  1.00 51.92           C  
ANISOU 3212  CE2 PHE B 155     7134   6739   5853   -424    -63     62       C  
ATOM   3213  CZ  PHE B 155      58.919  42.232  27.209  1.00 50.30           C  
ANISOU 3213  CZ  PHE B 155     6878   6673   5559   -481    -24      0       C  
ATOM   3214  N   ARG B 156      58.130  43.690  22.566  1.00 46.76           N  
ANISOU 3214  N   ARG B 156     6551   6217   4999   -932   -174    404       N  
ATOM   3215  CA  ARG B 156      57.900  42.408  21.916  1.00 46.11           C  
ANISOU 3215  CA  ARG B 156     6421   6275   4825   -894   -130    364       C  
ATOM   3216  C   ARG B 156      58.741  41.339  22.602  1.00 49.12           C  
ANISOU 3216  C   ARG B 156     6723   6770   5170   -802    -46    201       C  
ATOM   3217  O   ARG B 156      59.965  41.469  22.682  1.00 49.11           O  
ANISOU 3217  O   ARG B 156     6675   6880   5103   -875    -11    135       O  
ATOM   3218  CB  ARG B 156      58.201  42.493  20.401  1.00 48.45           C  
ANISOU 3218  CB  ARG B 156     6697   6733   4979  -1080   -144    446       C  
ATOM   3219  CG  ARG B 156      58.289  41.135  19.694  1.00 61.70           C  
ANISOU 3219  CG  ARG B 156     8293   8602   6550  -1063    -82    344       C  
ATOM   3220  CD  ARG B 156      57.990  41.193  18.205  1.00 72.93           C  
ANISOU 3220  CD  ARG B 156     9702  10166   7843  -1219   -113    439       C  
ATOM   3221  NE  ARG B 156      58.979  41.946  17.430  1.00 85.89           N  
ANISOU 3221  NE  ARG B 156    11324  11964   9347  -1442   -120    505       N  
ATOM   3222  CZ  ARG B 156      60.065  41.418  16.874  1.00100.31           C  
ANISOU 3222  CZ  ARG B 156    13048  14043  11021  -1547    -47    383       C  
ATOM   3223  NH1 ARG B 156      60.338  40.127  17.028  1.00 86.96           N  
ANISOU 3223  NH1 ARG B 156    11264  12452   9323  -1436     33    179       N  
ATOM   3224  NH2 ARG B 156      60.898  42.180  16.178  1.00 87.17           N  
ANISOU 3224  NH2 ARG B 156    11366  12531   9225  -1767    -55    461       N  
ATOM   3225  N   PHE B 157      58.072  40.291  23.105  1.00 44.40           N  
ANISOU 3225  N   PHE B 157     6106   6139   4626   -644    -22    147       N  
ATOM   3226  CA  PHE B 157      58.704  39.153  23.763  1.00 43.64           C  
ANISOU 3226  CA  PHE B 157     5932   6121   4529   -540     37     22       C  
ATOM   3227  C   PHE B 157      58.348  37.882  22.987  1.00 47.05           C  
ANISOU 3227  C   PHE B 157     6309   6622   4946   -504     62    -23       C  
ATOM   3228  O   PHE B 157      57.168  37.550  22.839  1.00 45.54           O  
ANISOU 3228  O   PHE B 157     6149   6345   4808   -442     41     25       O  
ATOM   3229  CB  PHE B 157      58.293  39.075  25.247  1.00 44.90           C  
ANISOU 3229  CB  PHE B 157     6107   6172   4780   -394     35      8       C  
ATOM   3230  CG  PHE B 157      58.858  37.904  26.019  1.00 46.40           C  
ANISOU 3230  CG  PHE B 157     6218   6427   4983   -283     74    -76       C  
ATOM   3231  CD1 PHE B 157      60.174  37.916  26.468  1.00 49.83           C  
ANISOU 3231  CD1 PHE B 157     6592   6966   5377   -302     95   -151       C  
ATOM   3232  CD2 PHE B 157      58.061  36.811  26.338  1.00 48.15           C  
ANISOU 3232  CD2 PHE B 157     6423   6600   5272   -163     78    -67       C  
ATOM   3233  CE1 PHE B 157      60.690  36.843  27.200  1.00 50.55           C  
ANISOU 3233  CE1 PHE B 157     6603   7107   5498   -194    111   -207       C  
ATOM   3234  CE2 PHE B 157      58.579  35.736  27.067  1.00 50.86           C  
ANISOU 3234  CE2 PHE B 157     6692   6983   5651    -65     95   -113       C  
ATOM   3235  CZ  PHE B 157      59.891  35.759  27.490  1.00 49.30           C  
ANISOU 3235  CZ  PHE B 157     6431   6884   5416    -77    106   -178       C  
ATOM   3236  N   THR B 158      59.373  37.199  22.455  1.00 44.88           N  
ANISOU 3236  N   THR B 158     5940   6506   4606   -548    106   -134       N  
ATOM   3237  CA  THR B 158      59.199  36.004  21.632  1.00 45.01           C  
ANISOU 3237  CA  THR B 158     5880   6603   4620   -528    134   -223       C  
ATOM   3238  C   THR B 158      60.074  34.861  22.152  1.00 49.98           C  
ANISOU 3238  C   THR B 158     6398   7277   5313   -425    173   -367       C  
ATOM   3239  O   THR B 158      61.265  35.056  22.395  1.00 50.30           O  
ANISOU 3239  O   THR B 158     6384   7411   5315   -458    193   -434       O  
ATOM   3240  CB  THR B 158      59.502  36.362  20.163  1.00 50.10           C  
ANISOU 3240  CB  THR B 158     6492   7424   5119   -711    143   -233       C  
ATOM   3241  OG1 THR B 158      58.669  37.459  19.788  1.00 49.94           O  
ANISOU 3241  OG1 THR B 158     6576   7337   5062   -802     84    -62       O  
ATOM   3242  CG2 THR B 158      59.280  35.202  19.198  1.00 47.27           C  
ANISOU 3242  CG2 THR B 158     6043   7170   4746   -708    173   -351       C  
ATOM   3243  N   THR B 159      59.470  33.670  22.316  1.00 47.62           N  
ANISOU 3243  N   THR B 159     6062   6904   5129   -301    175   -408       N  
ATOM   3244  CA  THR B 159      60.125  32.441  22.781  1.00 48.84           C  
ANISOU 3244  CA  THR B 159     6106   7058   5395   -186    191   -525       C  
ATOM   3245  C   THR B 159      59.317  31.202  22.364  1.00 55.99           C  
ANISOU 3245  C   THR B 159     6965   7893   6418   -111    192   -580       C  
ATOM   3246  O   THR B 159      58.093  31.267  22.261  1.00 55.33           O  
ANISOU 3246  O   THR B 159     6955   7718   6349   -100    175   -489       O  
ATOM   3247  CB  THR B 159      60.377  32.470  24.316  1.00 57.07           C  
ANISOU 3247  CB  THR B 159     7169   8010   6507    -74    166   -455       C  
ATOM   3248  OG1 THR B 159      61.110  31.309  24.712  1.00 56.50           O  
ANISOU 3248  OG1 THR B 159     6979   7939   6552     30    163   -547       O  
ATOM   3249  CG2 THR B 159      59.113  32.591  25.144  1.00 54.74           C  
ANISOU 3249  CG2 THR B 159     6970   7564   6265      1    137   -314       C  
ATOM   3250  N   ARG B 160      60.011  30.080  22.122  1.00 56.16           N  
ANISOU 3250  N   ARG B 160     6851   7951   6536    -58    210   -740       N  
ATOM   3251  CA  ARG B 160      59.390  28.798  21.781  1.00 57.68           C  
ANISOU 3251  CA  ARG B 160     6975   8059   6883     20    208   -823       C  
ATOM   3252  C   ARG B 160      59.052  28.034  23.062  1.00 64.46           C  
ANISOU 3252  C   ARG B 160     7843   8724   7924    175    165   -724       C  
ATOM   3253  O   ARG B 160      58.267  27.085  23.032  1.00 65.00           O  
ANISOU 3253  O   ARG B 160     7891   8670   8135    241    151   -727       O  
ATOM   3254  CB  ARG B 160      60.313  27.965  20.880  1.00 59.57           C  
ANISOU 3254  CB  ARG B 160     7045   8422   7168      1    243  -1069       C  
ATOM   3255  CG  ARG B 160      60.118  28.252  19.402  1.00 71.68           C  
ANISOU 3255  CG  ARG B 160     8547  10140   8549   -151    286  -1181       C  
ATOM   3256  CD  ARG B 160      61.166  27.569  18.544  1.00 84.33           C  
ANISOU 3256  CD  ARG B 160     9961  11916  10165   -188    332  -1456       C  
ATOM   3257  NE  ARG B 160      60.957  27.842  17.121  1.00 95.47           N  
ANISOU 3257  NE  ARG B 160    11330  13552  11392   -357    376  -1561       N  
ATOM   3258  CZ  ARG B 160      61.469  28.882  16.467  1.00110.91           C  
ANISOU 3258  CZ  ARG B 160    13300  15732  13107   -533    403  -1536       C  
ATOM   3259  NH1 ARG B 160      62.234  29.764  17.100  1.00 96.26           N  
ANISOU 3259  NH1 ARG B 160    11503  13891  11181   -559    395  -1426       N  
ATOM   3260  NH2 ARG B 160      61.218  29.049  15.175  1.00100.25           N  
ANISOU 3260  NH2 ARG B 160    11903  14605  11583   -695    435  -1614       N  
ATOM   3261  N   ARG B 161      59.646  28.460  24.187  1.00 62.19           N  
ANISOU 3261  N   ARG B 161     7582   8424   7623    221    141   -630       N  
ATOM   3262  CA  ARG B 161      59.461  27.859  25.503  1.00 62.78           C  
ANISOU 3262  CA  ARG B 161     7661   8363   7829    346     94   -506       C  
ATOM   3263  C   ARG B 161      58.096  28.226  26.074  1.00 67.70           C  
ANISOU 3263  C   ARG B 161     8407   8892   8424    352     83   -337       C  
ATOM   3264  O   ARG B 161      57.707  29.396  26.015  1.00 67.00           O  
ANISOU 3264  O   ARG B 161     8415   8850   8192    277     98   -281       O  
ATOM   3265  CB  ARG B 161      60.580  28.308  26.471  1.00 63.10           C  
ANISOU 3265  CB  ARG B 161     7680   8472   7823    370     73   -470       C  
ATOM   3266  CG  ARG B 161      62.019  28.050  25.995  1.00 74.88           C  
ANISOU 3266  CG  ARG B 161     9041  10081   9331    361     85   -643       C  
ATOM   3267  CD  ARG B 161      62.420  26.580  26.006  1.00 83.60           C  
ANISOU 3267  CD  ARG B 161    10000  11096  10667    479     47   -735       C  
ATOM   3268  NE  ARG B 161      62.364  25.994  24.665  1.00 90.97           N  
ANISOU 3268  NE  ARG B 161    10849  12055  11660    443     87   -936       N  
ATOM   3269  CZ  ARG B 161      63.430  25.642  23.951  1.00106.03           C  
ANISOU 3269  CZ  ARG B 161    12608  14074  13604    432    111  -1157       C  
ATOM   3270  NH1 ARG B 161      64.652  25.798  24.447  1.00 94.17           N  
ANISOU 3270  NH1 ARG B 161    11028  12654  12097    460     93  -1196       N  
ATOM   3271  NH2 ARG B 161      63.281  25.120  22.741  1.00 92.79           N  
ANISOU 3271  NH2 ARG B 161    10845  12443  11966    389    152  -1356       N  
ATOM   3272  N   LEU B 162      57.370  27.230  26.628  1.00 65.32           N  
ANISOU 3272  N   LEU B 162     8092   8453   8273    439     52   -256       N  
ATOM   3273  CA  LEU B 162      56.061  27.449  27.249  1.00 64.78           C  
ANISOU 3273  CA  LEU B 162     8118   8309   8186    447     44   -105       C  
ATOM   3274  C   LEU B 162      56.249  28.385  28.439  1.00 68.04           C  
ANISOU 3274  C   LEU B 162     8590   8781   8481    447     35      9       C  
ATOM   3275  O   LEU B 162      57.082  28.123  29.313  1.00 68.37           O  
ANISOU 3275  O   LEU B 162     8582   8849   8547    496      5     49       O  
ATOM   3276  CB  LEU B 162      55.402  26.125  27.667  1.00 65.65           C  
ANISOU 3276  CB  LEU B 162     8183   8274   8485    525     12    -35       C  
ATOM   3277  CG  LEU B 162      53.908  26.206  27.983  1.00 70.34           C  
ANISOU 3277  CG  LEU B 162     8854   8803   9068    515     17     83       C  
ATOM   3278  CD1 LEU B 162      53.122  25.200  27.167  1.00 71.41           C  
ANISOU 3278  CD1 LEU B 162     8950   8830   9352    521     19     24       C  
ATOM   3279  CD2 LEU B 162      53.649  26.032  29.467  1.00 72.80           C  
ANISOU 3279  CD2 LEU B 162     9179   9095   9389    559    -15    262       C  
ATOM   3280  N   THR B 163      55.535  29.512  28.423  1.00 63.16           N  
ANISOU 3280  N   THR B 163     8066   8190   7741    389     55     44       N  
ATOM   3281  CA  THR B 163      55.688  30.523  29.459  1.00 62.42           C  
ANISOU 3281  CA  THR B 163     8019   8157   7539    378     52    106       C  
ATOM   3282  C   THR B 163      54.368  30.762  30.193  1.00 64.17           C  
ANISOU 3282  C   THR B 163     8296   8336   7749    394     53    204       C  
ATOM   3283  O   THR B 163      53.298  30.796  29.580  1.00 64.10           O  
ANISOU 3283  O   THR B 163     8328   8267   7761    378     62    207       O  
ATOM   3284  CB  THR B 163      56.245  31.828  28.843  1.00 71.87           C  
ANISOU 3284  CB  THR B 163     9260   9427   8621    288     71     33       C  
ATOM   3285  OG1 THR B 163      57.239  31.509  27.866  1.00 73.17           O  
ANISOU 3285  OG1 THR B 163     9364   9647   8789    252     82    -74       O  
ATOM   3286  CG2 THR B 163      56.856  32.762  29.881  1.00 71.01           C  
ANISOU 3286  CG2 THR B 163     9165   9390   8425    276     67     49       C  
ATOM   3287  N   HIS B 164      54.466  30.907  31.517  0.50 58.29           N  
ANISOU 3287  N   HIS B 164     7539   7646   6961    423     42    277       N  
ATOM   3288  CA  HIS B 164      53.353  31.237  32.391  0.50 56.78           C  
ANISOU 3288  CA  HIS B 164     7377   7465   6731    429     50    348       C  
ATOM   3289  C   HIS B 164      53.397  32.745  32.579  0.50 58.63           C  
ANISOU 3289  C   HIS B 164     7659   7753   6865    383     66    280       C  
ATOM   3290  O   HIS B 164      54.415  33.279  33.030  0.50 58.66           O  
ANISOU 3290  O   HIS B 164     7645   7840   6803    366     63    241       O  
ATOM   3291  CB  HIS B 164      53.442  30.465  33.726  0.50 58.00           C  
ANISOU 3291  CB  HIS B 164     7473   7682   6883    467     28    464       C  
ATOM   3292  CG  HIS B 164      52.775  31.155  34.878  0.50 61.39           C  
ANISOU 3292  CG  HIS B 164     7908   8215   7202    449     45    496       C  
ATOM   3293  ND1 HIS B 164      51.402  31.126  35.040  0.50 62.96           N  
ANISOU 3293  ND1 HIS B 164     8125   8391   7408    444     66    529       N  
ATOM   3294  CD2 HIS B 164      53.318  31.885  35.878  0.50 63.39           C  
ANISOU 3294  CD2 HIS B 164     8138   8611   7337    431     47    476       C  
ATOM   3295  CE1 HIS B 164      51.154  31.833  36.131  0.50 62.69           C  
ANISOU 3295  CE1 HIS B 164     8070   8488   7259    424     84    518       C  
ATOM   3296  NE2 HIS B 164      52.276  32.309  36.670  0.50 63.35           N  
ANISOU 3296  NE2 HIS B 164     8129   8677   7264    414     73    483       N  
ATOM   3297  N   ILE B 165      52.322  33.433  32.189  1.00 53.29           N  
ANISOU 3297  N   ILE B 165     7035   7019   6196    365     77    260       N  
ATOM   3298  CA  ILE B 165      52.247  34.885  32.307  1.00 52.33           C  
ANISOU 3298  CA  ILE B 165     6953   6904   6026    327     79    192       C  
ATOM   3299  C   ILE B 165      51.625  35.246  33.676  1.00 55.35           C  
ANISOU 3299  C   ILE B 165     7307   7361   6365    350     94    187       C  
ATOM   3300  O   ILE B 165      50.468  34.894  33.929  1.00 55.03           O  
ANISOU 3300  O   ILE B 165     7256   7304   6349    376    105    223       O  
ATOM   3301  CB  ILE B 165      51.478  35.517  31.095  1.00 55.01           C  
ANISOU 3301  CB  ILE B 165     7351   7135   6414    295     65    174       C  
ATOM   3302  CG1 ILE B 165      52.221  35.314  29.746  1.00 55.31           C  
ANISOU 3302  CG1 ILE B 165     7404   7157   6456    244     55    163       C  
ATOM   3303  CG2 ILE B 165      51.118  36.988  31.320  1.00 56.18           C  
ANISOU 3303  CG2 ILE B 165     7533   7248   6567    271     51    120       C  
ATOM   3304  CD1 ILE B 165      53.717  35.871  29.613  1.00 62.15           C  
ANISOU 3304  CD1 ILE B 165     8264   8088   7262    184     55    111       C  
ATOM   3305  N   PRO B 166      52.371  35.938  34.574  1.00 51.10           N  
ANISOU 3305  N   PRO B 166     6742   6924   5751    332     99    129       N  
ATOM   3306  CA  PRO B 166      51.760  36.352  35.850  1.00 50.93           C  
ANISOU 3306  CA  PRO B 166     6675   7007   5670    340    120     91       C  
ATOM   3307  C   PRO B 166      50.818  37.542  35.628  1.00 54.44           C  
ANISOU 3307  C   PRO B 166     7146   7365   6174    335    123    -11       C  
ATOM   3308  O   PRO B 166      50.976  38.274  34.649  1.00 53.44           O  
ANISOU 3308  O   PRO B 166     7077   7111   6118    312     98    -42       O  
ATOM   3309  CB  PRO B 166      52.962  36.704  36.731  1.00 53.12           C  
ANISOU 3309  CB  PRO B 166     6906   7425   5851    314    120     42       C  
ATOM   3310  CG  PRO B 166      54.071  37.014  35.793  1.00 57.37           C  
ANISOU 3310  CG  PRO B 166     7485   7894   6421    283    101     14       C  
ATOM   3311  CD  PRO B 166      53.752  36.451  34.435  1.00 52.45           C  
ANISOU 3311  CD  PRO B 166     6911   7132   5883    292     90     75       C  
ATOM   3312  N   ALA B 167      49.821  37.716  36.510  1.00 51.50           N  
ANISOU 3312  N   ALA B 167     6723   7065   5780    354    148    -57       N  
ATOM   3313  CA  ALA B 167      48.823  38.790  36.397  1.00 51.54           C  
ANISOU 3313  CA  ALA B 167     6728   6986   5869    367    146   -171       C  
ATOM   3314  C   ALA B 167      49.433  40.200  36.478  1.00 54.66           C  
ANISOU 3314  C   ALA B 167     7128   7335   6305    339    128   -312       C  
ATOM   3315  O   ALA B 167      48.934  41.111  35.814  1.00 54.51           O  
ANISOU 3315  O   ALA B 167     7141   7157   6415    346     94   -367       O  
ATOM   3316  CB  ALA B 167      47.760  38.630  37.475  1.00 53.01           C  
ANISOU 3316  CB  ALA B 167     6829   7306   6006    386    186   -218       C  
ATOM   3317  N   ASN B 168      50.503  40.370  37.276  1.00 50.22           N  
ANISOU 3317  N   ASN B 168     6529   6906   5646    306    143   -362       N  
ATOM   3318  CA  ASN B 168      51.168  41.651  37.501  1.00 50.34           C  
ANISOU 3318  CA  ASN B 168     6535   6895   5695    267    131   -510       C  
ATOM   3319  C   ASN B 168      52.323  41.947  36.504  1.00 54.03           C  
ANISOU 3319  C   ASN B 168     7076   7256   6198    216     96   -460       C  
ATOM   3320  O   ASN B 168      53.009  42.956  36.671  1.00 54.63           O  
ANISOU 3320  O   ASN B 168     7145   7310   6303    169     85   -568       O  
ATOM   3321  CB  ASN B 168      51.700  41.703  38.949  1.00 49.78           C  
ANISOU 3321  CB  ASN B 168     6367   7063   5484    246    169   -612       C  
ATOM   3322  CG  ASN B 168      52.763  40.679  39.315  1.00 64.97           C  
ANISOU 3322  CG  ASN B 168     8274   9151   7262    228    174   -493       C  
ATOM   3323  OD1 ASN B 168      53.155  39.798  38.529  1.00 51.95           O  
ANISOU 3323  OD1 ASN B 168     6677   7439   5622    240    154   -341       O  
ATOM   3324  ND2 ASN B 168      53.257  40.778  40.538  1.00 58.39           N  
ANISOU 3324  ND2 ASN B 168     7352   8540   6294    200    195   -569       N  
ATOM   3325  N   LEU B 169      52.522  41.097  35.475  1.00 49.50           N  
ANISOU 3325  N   LEU B 169     6560   6624   5623    215     81   -314       N  
ATOM   3326  CA  LEU B 169      53.607  41.223  34.490  1.00 48.95           C  
ANISOU 3326  CA  LEU B 169     6542   6497   5558    155     58   -267       C  
ATOM   3327  C   LEU B 169      53.817  42.650  33.935  1.00 53.15           C  
ANISOU 3327  C   LEU B 169     7116   6884   6193     89     18   -327       C  
ATOM   3328  O   LEU B 169      54.964  43.101  33.879  1.00 53.06           O  
ANISOU 3328  O   LEU B 169     7107   6900   6153     20     14   -359       O  
ATOM   3329  CB  LEU B 169      53.409  40.250  33.307  1.00 48.00           C  
ANISOU 3329  CB  LEU B 169     6466   6322   5449    164     48   -137       C  
ATOM   3330  CG  LEU B 169      54.537  40.203  32.249  1.00 52.47           C  
ANISOU 3330  CG  LEU B 169     7064   6879   5994     93     35   -100       C  
ATOM   3331  CD1 LEU B 169      55.832  39.609  32.821  1.00 52.65           C  
ANISOU 3331  CD1 LEU B 169     7032   7049   5925     90     57   -118       C  
ATOM   3332  CD2 LEU B 169      54.102  39.437  31.015  1.00 53.58           C  
ANISOU 3332  CD2 LEU B 169     7238   6963   6159     94     25    -11       C  
ATOM   3333  N   LEU B 170      52.740  43.338  33.518  1.00 49.97           N  
ANISOU 3333  N   LEU B 170     6742   6325   5920    107    -18   -335       N  
ATOM   3334  CA  LEU B 170      52.851  44.661  32.895  1.00 50.92           C  
ANISOU 3334  CA  LEU B 170     6903   6271   6174     44    -77   -354       C  
ATOM   3335  C   LEU B 170      52.294  45.801  33.770  1.00 58.86           C  
ANISOU 3335  C   LEU B 170     7859   7196   7310     74    -92   -518       C  
ATOM   3336  O   LEU B 170      51.893  46.826  33.224  1.00 60.00           O  
ANISOU 3336  O   LEU B 170     8031   7141   7624     54   -159   -519       O  
ATOM   3337  CB  LEU B 170      52.123  44.656  31.529  1.00 50.37           C  
ANISOU 3337  CB  LEU B 170     6900   6058   6181     32   -133   -213       C  
ATOM   3338  CG  LEU B 170      52.336  43.455  30.599  1.00 53.34           C  
ANISOU 3338  CG  LEU B 170     7307   6513   6446     15   -116    -83       C  
ATOM   3339  CD1 LEU B 170      51.205  43.343  29.608  1.00 53.17           C  
ANISOU 3339  CD1 LEU B 170     7320   6392   6490     35   -161     17       C  
ATOM   3340  CD2 LEU B 170      53.674  43.527  29.879  1.00 55.10           C  
ANISOU 3340  CD2 LEU B 170     7556   6781   6598    -97   -120    -37       C  
ATOM   3341  N   THR B 171      52.335  45.653  35.112  1.00 57.46           N  
ANISOU 3341  N   THR B 171     7599   7179   7056    112    -36   -660       N  
ATOM   3342  CA  THR B 171      51.804  46.599  36.105  1.00 59.50           C  
ANISOU 3342  CA  THR B 171     7777   7420   7413    143    -31   -867       C  
ATOM   3343  C   THR B 171      52.203  48.078  35.837  1.00 66.09           C  
ANISOU 3343  C   THR B 171     8623   8050   8439     85    -92   -960       C  
ATOM   3344  O   THR B 171      51.302  48.914  35.721  1.00 67.42           O  
ANISOU 3344  O   THR B 171     8774   8034   8808    124   -143  -1031       O  
ATOM   3345  CB  THR B 171      52.191  46.154  37.533  1.00 68.74           C  
ANISOU 3345  CB  THR B 171     8851   8859   8410    150     42   -991       C  
ATOM   3346  OG1 THR B 171      51.539  44.913  37.802  1.00 67.29           O  
ANISOU 3346  OG1 THR B 171     8648   8823   8096    204     83   -893       O  
ATOM   3347  CG2 THR B 171      51.783  47.164  38.613  1.00 68.50           C  
ANISOU 3347  CG2 THR B 171     8713   8855   8457    165     58  -1250       C  
ATOM   3348  N   ASP B 172      53.503  48.406  35.759  0.50 62.93           N  
ANISOU 3348  N   ASP B 172     8243   7673   7995     -8    -94   -962       N  
ATOM   3349  CA  ASP B 172      53.881  49.804  35.554  0.50 64.50           C  
ANISOU 3349  CA  ASP B 172     8448   7671   8387    -78   -155  -1045       C  
ATOM   3350  C   ASP B 172      54.402  50.071  34.126  0.50 68.62           C  
ANISOU 3350  C   ASP B 172     9075   8033   8963   -175   -222   -836       C  
ATOM   3351  O   ASP B 172      55.406  50.761  33.944  0.50 68.67           O  
ANISOU 3351  O   ASP B 172     9097   7994   9001   -283   -242   -845       O  
ATOM   3352  CB  ASP B 172      54.878  50.271  36.629  0.50 67.24           C  
ANISOU 3352  CB  ASP B 172     8718   8154   8677   -130   -112  -1243       C  
ATOM   3353  CG  ASP B 172      54.207  50.639  37.940  0.50 77.62           C  
ANISOU 3353  CG  ASP B 172     9911   9550  10031    -63    -75  -1503       C  
ATOM   3354  OD1 ASP B 172      53.478  51.657  37.971  0.50 78.95           O  
ANISOU 3354  OD1 ASP B 172    10047   9509  10441    -35   -124  -1632       O  
ATOM   3355  OD2 ASP B 172      54.418  49.917  38.938  0.50 83.54           O  
ANISOU 3355  OD2 ASP B 172    10588  10581  10574    -43     -2  -1579       O  
ATOM   3356  N   MET B 173      53.666  49.569  33.119  1.00 65.00           N  
ANISOU 3356  N   MET B 173     8680   7501   8515   -147   -258   -653       N  
ATOM   3357  CA  MET B 173      53.943  49.772  31.690  1.00 65.00           C  
ANISOU 3357  CA  MET B 173     8770   7380   8547   -245   -326   -442       C  
ATOM   3358  C   MET B 173      52.887  50.756  31.137  1.00 70.03           C  
ANISOU 3358  C   MET B 173     9427   7741   9439   -224   -435   -391       C  
ATOM   3359  O   MET B 173      52.237  50.490  30.124  1.00 69.32           O  
ANISOU 3359  O   MET B 173     9388   7587   9364   -220   -488   -216       O  
ATOM   3360  CB  MET B 173      53.935  48.423  30.930  1.00 65.77           C  
ANISOU 3360  CB  MET B 173     8907   7630   8452   -237   -289   -283       C  
ATOM   3361  CG  MET B 173      54.962  47.419  31.428  1.00 68.55           C  
ANISOU 3361  CG  MET B 173     9229   8227   8591   -244   -200   -324       C  
ATOM   3362  SD  MET B 173      56.671  47.792  30.970  1.00 73.41           S  
ANISOU 3362  SD  MET B 173     9858   8906   9127   -404   -195   -299       S  
ATOM   3363  CE  MET B 173      56.713  47.148  29.312  1.00 69.40           C  
ANISOU 3363  CE  MET B 173     9413   8424   8532   -478   -217    -88       C  
ATOM   3364  N   ARG B 174      52.711  51.890  31.844  1.00 68.03           N  
ANISOU 3364  N   ARG B 174     9121   7329   9399   -207   -472   -560       N  
ATOM   3365  CA  ARG B 174      51.713  52.932  31.573  1.00 69.36           C  
ANISOU 3365  CA  ARG B 174     9278   7208   9868   -165   -584   -566       C  
ATOM   3366  C   ARG B 174      51.874  53.617  30.207  1.00 71.98           C  
ANISOU 3366  C   ARG B 174     9695   7327  10328   -281   -710   -315       C  
ATOM   3367  O   ARG B 174      50.866  54.034  29.635  1.00 72.43           O  
ANISOU 3367  O   ARG B 174     9761   7188  10573   -234   -814   -217       O  
ATOM   3368  CB  ARG B 174      51.739  54.004  32.680  1.00 73.11           C  
ANISOU 3368  CB  ARG B 174     9659   7571  10549   -138   -589   -843       C  
ATOM   3369  CG  ARG B 174      51.396  53.478  34.077  1.00 86.36           C  
ANISOU 3369  CG  ARG B 174    11230   9470  12112    -30   -476  -1104       C  
ATOM   3370  CD  ARG B 174      49.951  53.734  34.465  1.00 99.50           C  
ANISOU 3370  CD  ARG B 174    12812  11033  13960    107   -502  -1242       C  
ATOM   3371  NE  ARG B 174      49.507  52.823  35.522  1.00108.94           N  
ANISOU 3371  NE  ARG B 174    13923  12512  14956    192   -385  -1398       N  
ATOM   3372  CZ  ARG B 174      49.591  53.076  36.826  1.00123.83           C  
ANISOU 3372  CZ  ARG B 174    15689  14541  16818    216   -314  -1684       C  
ATOM   3373  NH1 ARG B 174      50.104  54.222  37.256  1.00112.53           N  
ANISOU 3373  NH1 ARG B 174    14204  12985  15567    170   -344  -1877       N  
ATOM   3374  NH2 ARG B 174      49.163  52.184  37.709  1.00109.18           N  
ANISOU 3374  NH2 ARG B 174    13760  12968  14756    274   -214  -1778       N  
ATOM   3375  N   ASN B 175      53.115  53.748  29.697  1.00 66.89           N  
ANISOU 3375  N   ASN B 175     9102   6731   9582   -438   -707   -206       N  
ATOM   3376  CA  ASN B 175      53.376  54.418  28.419  1.00 67.29           C  
ANISOU 3376  CA  ASN B 175     9227   6618   9722   -584   -824     49       C  
ATOM   3377  C   ASN B 175      53.382  53.440  27.217  1.00 67.50           C  
ANISOU 3377  C   ASN B 175     9319   6816   9513   -644   -816    291       C  
ATOM   3378  O   ASN B 175      53.607  53.878  26.087  1.00 68.07           O  
ANISOU 3378  O   ASN B 175     9446   6815   9603   -785   -906    523       O  
ATOM   3379  CB  ASN B 175      54.699  55.217  28.483  1.00 70.62           C  
ANISOU 3379  CB  ASN B 175     9656   7002  10174   -747   -829     31       C  
ATOM   3380  CG  ASN B 175      54.573  56.638  29.019  1.00101.58           C  
ANISOU 3380  CG  ASN B 175    13534  10618  14442   -752   -918    -96       C  
ATOM   3381  OD1 ASN B 175      53.513  57.057  29.517  1.00 95.21           O  
ANISOU 3381  OD1 ASN B 175    12674   9634  13866   -614   -967   -223       O  
ATOM   3382  ND2 ASN B 175      55.671  57.412  28.919  1.00 99.66           N  
ANISOU 3382  ND2 ASN B 175    13304  10308  14255   -916   -942    -76       N  
ATOM   3383  N   LEU B 176      53.085  52.145  27.446  1.00 60.70           N  
ANISOU 3383  N   LEU B 176     8442   6179   8442   -544   -715    239       N  
ATOM   3384  CA  LEU B 176      53.072  51.122  26.395  1.00 58.69           C  
ANISOU 3384  CA  LEU B 176     8229   6099   7972   -588   -695    414       C  
ATOM   3385  C   LEU B 176      51.874  51.285  25.454  1.00 61.53           C  
ANISOU 3385  C   LEU B 176     8617   6326   8436   -564   -806    593       C  
ATOM   3386  O   LEU B 176      50.729  51.333  25.911  1.00 61.04           O  
ANISOU 3386  O   LEU B 176     8521   6152   8518   -421   -833    518       O  
ATOM   3387  CB  LEU B 176      53.084  49.707  27.003  1.00 56.73           C  
ANISOU 3387  CB  LEU B 176     7947   6093   7516   -482   -564    292       C  
ATOM   3388  CG  LEU B 176      53.676  48.598  26.130  1.00 60.43           C  
ANISOU 3388  CG  LEU B 176     8436   6784   7742   -553   -509    396       C  
ATOM   3389  CD1 LEU B 176      55.200  48.631  26.149  1.00 60.62           C  
ANISOU 3389  CD1 LEU B 176     8453   6940   7641   -678   -456    367       C  
ATOM   3390  CD2 LEU B 176      53.197  47.240  26.584  1.00 61.49           C  
ANISOU 3390  CD2 LEU B 176     8536   7070   7758   -421   -421    314       C  
ATOM   3391  N   SER B 177      52.158  51.372  24.137  1.00 57.13           N  
ANISOU 3391  N   SER B 177     8108   5804   7793   -713   -870    827       N  
ATOM   3392  CA  SER B 177      51.164  51.523  23.071  1.00 56.99           C  
ANISOU 3392  CA  SER B 177     8116   5703   7836   -726   -988   1037       C  
ATOM   3393  C   SER B 177      51.100  50.281  22.168  1.00 58.64           C  
ANISOU 3393  C   SER B 177     8332   6171   7777   -760   -933   1124       C  
ATOM   3394  O   SER B 177      50.046  50.001  21.599  1.00 57.71           O  
ANISOU 3394  O   SER B 177     8212   6039   7676   -704   -989   1214       O  
ATOM   3395  CB  SER B 177      51.459  52.761  22.231  1.00 62.06           C  
ANISOU 3395  CB  SER B 177     8798   6170   8614   -895  -1135   1265       C  
ATOM   3396  OG  SER B 177      52.727  52.673  21.603  1.00 70.05           O  
ANISOU 3396  OG  SER B 177     9834   7359   9421  -1092  -1095   1358       O  
ATOM   3397  N   HIS B 178      52.223  49.550  22.028  1.00 54.31           N  
ANISOU 3397  N   HIS B 178     7781   5858   6996   -850   -826   1082       N  
ATOM   3398  CA  HIS B 178      52.300  48.344  21.202  1.00 53.17           C  
ANISOU 3398  CA  HIS B 178     7625   5967   6611   -886   -763   1118       C  
ATOM   3399  C   HIS B 178      52.885  47.186  21.998  1.00 54.92           C  
ANISOU 3399  C   HIS B 178     7807   6363   6699   -798   -613    910       C  
ATOM   3400  O   HIS B 178      54.001  47.291  22.514  1.00 54.69           O  
ANISOU 3400  O   HIS B 178     7765   6390   6624   -843   -553    818       O  
ATOM   3401  CB  HIS B 178      53.132  48.594  19.933  1.00 55.32           C  
ANISOU 3401  CB  HIS B 178     7913   6381   6727  -1115   -799   1297       C  
ATOM   3402  CG  HIS B 178      52.583  49.666  19.044  1.00 60.97           C  
ANISOU 3402  CG  HIS B 178     8665   6949   7554  -1225   -962   1551       C  
ATOM   3403  ND1 HIS B 178      52.711  51.006  19.366  1.00 64.39           N  
ANISOU 3403  ND1 HIS B 178     9127   7125   8213  -1267  -1063   1627       N  
ATOM   3404  CD2 HIS B 178      51.945  49.560  17.856  1.00 63.69           C  
ANISOU 3404  CD2 HIS B 178     9012   7372   7814  -1305  -1045   1748       C  
ATOM   3405  CE1 HIS B 178      52.132  51.668  18.377  1.00 65.66           C  
ANISOU 3405  CE1 HIS B 178     9311   7199   8437  -1365  -1213   1886       C  
ATOM   3406  NE2 HIS B 178      51.656  50.841  17.447  1.00 65.60           N  
ANISOU 3406  NE2 HIS B 178     9289   7402   8233  -1394  -1208   1972       N  
ATOM   3407  N   LEU B 179      52.127  46.080  22.100  1.00 50.00           N  
ANISOU 3407  N   LEU B 179     7158   5817   6023   -676   -562    845       N  
ATOM   3408  CA  LEU B 179      52.549  44.880  22.816  1.00 48.04           C  
ANISOU 3408  CA  LEU B 179     6867   5713   5672   -585   -439    679       C  
ATOM   3409  C   LEU B 179      52.417  43.629  21.944  1.00 51.11           C  
ANISOU 3409  C   LEU B 179     7228   6282   5911   -597   -395    688       C  
ATOM   3410  O   LEU B 179      51.376  43.402  21.321  1.00 50.03           O  
ANISOU 3410  O   LEU B 179     7094   6125   5789   -574   -441    761       O  
ATOM   3411  CB  LEU B 179      51.741  44.710  24.120  1.00 47.31           C  
ANISOU 3411  CB  LEU B 179     6756   5519   5701   -407   -411    555       C  
ATOM   3412  CG  LEU B 179      51.968  43.416  24.929  1.00 50.66           C  
ANISOU 3412  CG  LEU B 179     7134   6077   6037   -305   -303    424       C  
ATOM   3413  CD1 LEU B 179      53.259  43.474  25.733  1.00 50.91           C  
ANISOU 3413  CD1 LEU B 179     7142   6183   6017   -326   -244    323       C  
ATOM   3414  CD2 LEU B 179      50.801  43.140  25.838  1.00 52.04           C  
ANISOU 3414  CD2 LEU B 179     7287   6181   6304   -158   -292    360       C  
ATOM   3415  N   GLU B 180      53.474  42.807  21.941  1.00 47.92           N  
ANISOU 3415  N   GLU B 180     6782   6051   5376   -628   -308    594       N  
ATOM   3416  CA  GLU B 180      53.508  41.530  21.239  1.00 47.40           C  
ANISOU 3416  CA  GLU B 180     6665   6153   5190   -630   -254    549       C  
ATOM   3417  C   GLU B 180      54.085  40.450  22.160  1.00 50.71           C  
ANISOU 3417  C   GLU B 180     7032   6635   5600   -521   -162    394       C  
ATOM   3418  O   GLU B 180      55.221  40.571  22.628  1.00 49.94           O  
ANISOU 3418  O   GLU B 180     6913   6595   5469   -548   -123    328       O  
ATOM   3419  CB  GLU B 180      54.294  41.628  19.918  1.00 49.64           C  
ANISOU 3419  CB  GLU B 180     6927   6617   5318   -817   -259    603       C  
ATOM   3420  CG  GLU B 180      54.410  40.301  19.179  1.00 58.78           C  
ANISOU 3420  CG  GLU B 180     8010   7964   6360   -824   -198    511       C  
ATOM   3421  CD  GLU B 180      54.645  40.354  17.679  1.00 80.29           C  
ANISOU 3421  CD  GLU B 180    10700  10887   8918  -1009   -218    574       C  
ATOM   3422  OE1 GLU B 180      54.839  41.464  17.130  1.00 75.62           O  
ANISOU 3422  OE1 GLU B 180    10149  10300   8284  -1157   -286    729       O  
ATOM   3423  OE2 GLU B 180      54.656  39.269  17.055  1.00 72.49           O  
ANISOU 3423  OE2 GLU B 180     9637  10060   7847  -1014   -165    465       O  
ATOM   3424  N   LEU B 181      53.280  39.415  22.439  1.00 47.44           N  
ANISOU 3424  N   LEU B 181     6595   6205   5227   -401   -135    348       N  
ATOM   3425  CA  LEU B 181      53.687  38.261  23.239  1.00 46.84           C  
ANISOU 3425  CA  LEU B 181     6463   6172   5161   -297    -65    236       C  
ATOM   3426  C   LEU B 181      53.416  36.988  22.443  1.00 50.85           C  
ANISOU 3426  C   LEU B 181     6915   6761   5643   -284    -37    188       C  
ATOM   3427  O   LEU B 181      52.266  36.704  22.097  1.00 50.62           O  
ANISOU 3427  O   LEU B 181     6898   6683   5653   -249    -59    225       O  
ATOM   3428  CB  LEU B 181      52.994  38.206  24.621  1.00 46.43           C  
ANISOU 3428  CB  LEU B 181     6425   6008   5209   -161    -60    225       C  
ATOM   3429  CG  LEU B 181      53.250  39.344  25.630  1.00 51.41           C  
ANISOU 3429  CG  LEU B 181     7086   6568   5879   -156    -77    221       C  
ATOM   3430  CD1 LEU B 181      52.407  39.156  26.871  1.00 50.95           C  
ANISOU 3430  CD1 LEU B 181     7020   6447   5893    -34    -65    193       C  
ATOM   3431  CD2 LEU B 181      54.713  39.420  26.055  1.00 53.81           C  
ANISOU 3431  CD2 LEU B 181     7359   6965   6121   -198    -43    156       C  
ATOM   3432  N   ARG B 182      54.485  36.252  22.118  1.00 47.59           N  
ANISOU 3432  N   ARG B 182     6432   6476   5173   -317     11     89       N  
ATOM   3433  CA  ARG B 182      54.464  34.996  21.366  1.00 47.74           C  
ANISOU 3433  CA  ARG B 182     6371   6582   5185   -310     44     -7       C  
ATOM   3434  C   ARG B 182      55.334  34.019  22.145  1.00 51.82           C  
ANISOU 3434  C   ARG B 182     6815   7108   5766   -218     88   -115       C  
ATOM   3435  O   ARG B 182      56.550  33.973  21.938  1.00 52.12           O  
ANISOU 3435  O   ARG B 182     6792   7260   5751   -269    116   -201       O  
ATOM   3436  CB  ARG B 182      54.980  35.249  19.937  1.00 49.44           C  
ANISOU 3436  CB  ARG B 182     6549   6973   5261   -473     47    -34       C  
ATOM   3437  CG  ARG B 182      54.698  34.137  18.937  1.00 59.92           C  
ANISOU 3437  CG  ARG B 182     7790   8408   6568   -491     74   -146       C  
ATOM   3438  CD  ARG B 182      55.611  34.307  17.744  1.00 70.34           C  
ANISOU 3438  CD  ARG B 182     9039   9960   7728   -657     99   -220       C  
ATOM   3439  NE  ARG B 182      55.320  33.357  16.673  1.00 82.63           N  
ANISOU 3439  NE  ARG B 182    10499  11655   9242   -699    125   -349       N  
ATOM   3440  CZ  ARG B 182      54.826  33.696  15.487  1.00 98.04           C  
ANISOU 3440  CZ  ARG B 182    12445  13750  11054   -837     98   -299       C  
ATOM   3441  NH1 ARG B 182      54.543  34.965  15.215  1.00 85.45           N  
ANISOU 3441  NH1 ARG B 182    10943  12154   9370   -940     33    -97       N  
ATOM   3442  NH2 ARG B 182      54.603  32.768  14.566  1.00 84.88           N  
ANISOU 3442  NH2 ARG B 182    10675  12230   9348   -875    129   -450       N  
ATOM   3443  N   ALA B 183      54.727  33.293  23.104  1.00 47.64           N  
ANISOU 3443  N   ALA B 183     6287   6462   5352    -87     88    -96       N  
ATOM   3444  CA  ALA B 183      55.472  32.434  24.020  1.00 47.36           C  
ANISOU 3444  CA  ALA B 183     6188   6413   5395      8    107   -149       C  
ATOM   3445  C   ALA B 183      54.768  31.104  24.367  1.00 51.79           C  
ANISOU 3445  C   ALA B 183     6707   6878   6093    113    107   -154       C  
ATOM   3446  O   ALA B 183      54.983  30.575  25.471  1.00 51.73           O  
ANISOU 3446  O   ALA B 183     6676   6816   6163    203     99   -119       O  
ATOM   3447  CB  ALA B 183      55.731  33.216  25.302  1.00 47.62           C  
ANISOU 3447  CB  ALA B 183     6269   6412   5414     43     94    -78       C  
ATOM   3448  N   ASN B 184      53.958  30.550  23.432  1.00 47.90           N  
ANISOU 3448  N   ASN B 184     6198   6373   5630     93    110   -191       N  
ATOM   3449  CA  ASN B 184      53.172  29.317  23.634  1.00 47.49           C  
ANISOU 3449  CA  ASN B 184     6106   6217   5721    173    108   -197       C  
ATOM   3450  C   ASN B 184      52.310  29.430  24.922  1.00 49.21           C  
ANISOU 3450  C   ASN B 184     6384   6328   5986    247     90    -56       C  
ATOM   3451  O   ASN B 184      52.176  28.470  25.688  1.00 48.52           O  
ANISOU 3451  O   ASN B 184     6258   6161   6017    324     83    -21       O  
ATOM   3452  CB  ASN B 184      54.067  28.056  23.647  1.00 49.52           C  
ANISOU 3452  CB  ASN B 184     6248   6460   6108    230    116   -313       C  
ATOM   3453  CG  ASN B 184      54.422  27.545  22.272  1.00 74.32           C  
ANISOU 3453  CG  ASN B 184     9297   9692   9249    169    142   -495       C  
ATOM   3454  OD1 ASN B 184      53.555  27.269  21.431  1.00 69.24           O  
ANISOU 3454  OD1 ASN B 184     8645   9053   8609    131    148   -539       O  
ATOM   3455  ND2 ASN B 184      55.710  27.381  22.019  1.00 66.73           N  
ANISOU 3455  ND2 ASN B 184     8249   8823   8281    156    159   -622       N  
ATOM   3456  N   ILE B 185      51.733  30.627  25.135  1.00 44.78           N  
ANISOU 3456  N   ILE B 185     5906   5772   5335    217     79     24       N  
ATOM   3457  CA  ILE B 185      50.884  30.961  26.281  1.00 44.22           C  
ANISOU 3457  CA  ILE B 185     5881   5640   5281    270     70    125       C  
ATOM   3458  C   ILE B 185      49.527  30.264  26.109  1.00 48.09           C  
ANISOU 3458  C   ILE B 185     6365   6058   5850    297     68    155       C  
ATOM   3459  O   ILE B 185      48.895  30.396  25.062  1.00 46.98           O  
ANISOU 3459  O   ILE B 185     6235   5921   5695    253     61    128       O  
ATOM   3460  CB  ILE B 185      50.749  32.506  26.449  1.00 46.96           C  
ANISOU 3460  CB  ILE B 185     6300   6005   5538    229     55    160       C  
ATOM   3461  CG1 ILE B 185      52.136  33.184  26.580  1.00 47.63           C  
ANISOU 3461  CG1 ILE B 185     6385   6161   5550    186     58    123       C  
ATOM   3462  CG2 ILE B 185      49.864  32.861  27.641  1.00 47.03           C  
ANISOU 3462  CG2 ILE B 185     6331   5974   5565    284     54    222       C  
ATOM   3463  CD1 ILE B 185      52.220  34.624  26.023  1.00 54.42           C  
ANISOU 3463  CD1 ILE B 185     7305   7031   6339    100     34    136       C  
ATOM   3464  N   GLU B 186      49.110  29.504  27.132  1.00 46.39           N  
ANISOU 3464  N   GLU B 186     6125   5792   5711    358     72    220       N  
ATOM   3465  CA  GLU B 186      47.847  28.757  27.156  1.00 47.47           C  
ANISOU 3465  CA  GLU B 186     6246   5860   5931    378     74    259       C  
ATOM   3466  C   GLU B 186      46.732  29.541  27.852  1.00 52.35           C  
ANISOU 3466  C   GLU B 186     6905   6485   6502    386     75    325       C  
ATOM   3467  O   GLU B 186      45.568  29.437  27.460  1.00 52.04           O  
ANISOU 3467  O   GLU B 186     6866   6414   6492    379     74    327       O  
ATOM   3468  CB  GLU B 186      48.024  27.410  27.878  1.00 49.49           C  
ANISOU 3468  CB  GLU B 186     6440   6054   6310    424     70    311       C  
ATOM   3469  CG  GLU B 186      48.872  26.392  27.141  1.00 62.64           C  
ANISOU 3469  CG  GLU B 186     8039   7675   8088    432     62    219       C  
ATOM   3470  CD  GLU B 186      49.068  25.110  27.924  1.00 83.44           C  
ANISOU 3470  CD  GLU B 186    10608  10214  10882    483     38    293       C  
ATOM   3471  OE1 GLU B 186      48.204  24.211  27.816  1.00 84.81           O  
ANISOU 3471  OE1 GLU B 186    10752  10290  11181    485     33    317       O  
ATOM   3472  OE2 GLU B 186      50.067  25.016  28.672  1.00 73.96           O  
ANISOU 3472  OE2 GLU B 186     9383   9032   9686    518     16    338       O  
ATOM   3473  N   GLU B 187      47.078  30.266  28.924  1.00 49.72           N  
ANISOU 3473  N   GLU B 187     6588   6202   6102    401     80    361       N  
ATOM   3474  CA  GLU B 187      46.112  31.018  29.719  1.00 50.14           C  
ANISOU 3474  CA  GLU B 187     6655   6279   6116    412     87    388       C  
ATOM   3475  C   GLU B 187      46.526  32.461  29.873  1.00 54.13           C  
ANISOU 3475  C   GLU B 187     7200   6818   6548    400     78    341       C  
ATOM   3476  O   GLU B 187      47.707  32.758  30.077  1.00 53.55           O  
ANISOU 3476  O   GLU B 187     7133   6785   6429    388     76    322       O  
ATOM   3477  CB  GLU B 187      45.929  30.389  31.120  1.00 52.19           C  
ANISOU 3477  CB  GLU B 187     6870   6589   6370    434    106    468       C  
ATOM   3478  CG  GLU B 187      45.350  28.979  31.132  1.00 67.40           C  
ANISOU 3478  CG  GLU B 187     8753   8461   8393    437    108    541       C  
ATOM   3479  CD  GLU B 187      43.845  28.874  30.962  1.00 95.71           C  
ANISOU 3479  CD  GLU B 187    12328  12024  12012    428    121    546       C  
ATOM   3480  OE1 GLU B 187      43.348  29.138  29.843  1.00 92.47           O  
ANISOU 3480  OE1 GLU B 187    11940  11563  11630    421    111    480       O  
ATOM   3481  OE2 GLU B 187      43.167  28.475  31.936  1.00 94.58           O  
ANISOU 3481  OE2 GLU B 187    12147  11929  11860    419    140    622       O  
ATOM   3482  N   MET B 188      45.536  33.354  29.796  1.00 50.98           N  
ANISOU 3482  N   MET B 188     6819   6396   6156    404     66    318       N  
ATOM   3483  CA AMET B 188      45.742  34.786  29.958  0.70 51.17           C  
ANISOU 3483  CA AMET B 188     6873   6415   6155    396     46    268       C  
ATOM   3484  CA BMET B 188      45.754  34.786  29.956  0.30 50.55           C  
ANISOU 3484  CA BMET B 188     6795   6337   6077    396     46    268       C  
ATOM   3485  C   MET B 188      45.150  35.251  31.287  1.00 53.94           C  
ANISOU 3485  C   MET B 188     7182   6820   6491    430     70    231       C  
ATOM   3486  O   MET B 188      43.967  35.008  31.534  1.00 53.67           O  
ANISOU 3486  O   MET B 188     7114   6791   6488    454     82    234       O  
ATOM   3487  CB AMET B 188      45.104  35.538  28.797  0.70 54.06           C  
ANISOU 3487  CB AMET B 188     7274   6698   6566    376     -3    264       C  
ATOM   3488  CB BMET B 188      45.172  35.571  28.770  0.30 52.94           C  
ANISOU 3488  CB BMET B 188     7135   6557   6423    374     -4    264       C  
ATOM   3489  CG AMET B 188      45.585  36.955  28.671  0.70 58.72           C  
ANISOU 3489  CG AMET B 188     7903   7247   7159    348    -43    236       C  
ATOM   3490  CG BMET B 188      46.042  36.731  28.334  0.30 56.72           C  
ANISOU 3490  CG BMET B 188     7659   7006   6885    327    -41    248       C  
ATOM   3491  SD AMET B 188      44.863  37.728  27.222  0.70 64.05           S  
ANISOU 3491  SD AMET B 188     8618   7826   7894    312   -125    284       S  
ATOM   3492  SD BMET B 188      47.402  36.234  27.247  0.30 60.56           S  
ANISOU 3492  SD BMET B 188     8167   7538   7304    251    -41    268       S  
ATOM   3493  CE AMET B 188      45.453  36.623  25.957  0.70 60.35           C  
ANISOU 3493  CE AMET B 188     8156   7422   7354    247   -115    326       C  
ATOM   3494  CE BMET B 188      48.774  36.419  28.337  0.30 57.17           C  
ANISOU 3494  CE BMET B 188     7727   7175   6822    250     -7    226       C  
ATOM   3495  N   PRO B 189      45.944  35.904  32.180  1.00 49.44           N  
ANISOU 3495  N   PRO B 189     6603   6314   5867    424     81    181       N  
ATOM   3496  CA  PRO B 189      45.362  36.349  33.461  1.00 49.08           C  
ANISOU 3496  CA  PRO B 189     6499   6358   5793    446    111    115       C  
ATOM   3497  C   PRO B 189      44.386  37.516  33.266  1.00 51.55           C  
ANISOU 3497  C   PRO B 189     6804   6589   6192    471     85     22       C  
ATOM   3498  O   PRO B 189      44.620  38.377  32.421  1.00 50.13           O  
ANISOU 3498  O   PRO B 189     6674   6292   6080    461     35      6       O  
ATOM   3499  CB  PRO B 189      46.580  36.736  34.296  1.00 51.12           C  
ANISOU 3499  CB  PRO B 189     6744   6711   5970    425    124     73       C  
ATOM   3500  CG  PRO B 189      47.640  37.051  33.315  1.00 55.38           C  
ANISOU 3500  CG  PRO B 189     7347   7166   6529    394     90     84       C  
ATOM   3501  CD  PRO B 189      47.377  36.270  32.076  1.00 50.56           C  
ANISOU 3501  CD  PRO B 189     6773   6471   5966    390     72    164       C  
ATOM   3502  N   SER B 190      43.278  37.502  34.033  1.00 48.48           N  
ANISOU 3502  N   SER B 190     6344   6268   5808    500    115    -32       N  
ATOM   3503  CA  SER B 190      42.150  38.445  34.005  1.00 49.07           C  
ANISOU 3503  CA  SER B 190     6379   6279   5986    542     94   -138       C  
ATOM   3504  C   SER B 190      42.509  39.939  34.071  1.00 55.08           C  
ANISOU 3504  C   SER B 190     7143   6954   6830    553     54   -262       C  
ATOM   3505  O   SER B 190      41.841  40.741  33.405  1.00 55.58           O  
ANISOU 3505  O   SER B 190     7213   6871   7034    585     -8   -294       O  
ATOM   3506  CB  SER B 190      41.197  38.151  35.158  1.00 51.85           C  
ANISOU 3506  CB  SER B 190     6626   6785   6290    556    153   -207       C  
ATOM   3507  OG  SER B 190      40.461  36.962  34.940  1.00 56.84           O  
ANISOU 3507  OG  SER B 190     7248   7449   6901    547    175    -98       O  
ATOM   3508  N   HIS B 191      43.491  40.323  34.904  1.00 51.85           N  
ANISOU 3508  N   HIS B 191     6719   6632   6351    526     81   -333       N  
ATOM   3509  CA  HIS B 191      43.847  41.734  35.073  1.00 52.70           C  
ANISOU 3509  CA  HIS B 191     6817   6652   6554    529     46   -471       C  
ATOM   3510  C   HIS B 191      45.221  42.071  34.463  1.00 56.37           C  
ANISOU 3510  C   HIS B 191     7367   7044   7006    473     12   -408       C  
ATOM   3511  O   HIS B 191      45.992  42.838  35.049  1.00 56.60           O  
ANISOU 3511  O   HIS B 191     7377   7103   7025    447     19   -511       O  
ATOM   3512  CB  HIS B 191      43.800  42.110  36.566  1.00 54.61           C  
ANISOU 3512  CB  HIS B 191     6947   7065   6736    535    105   -655       C  
ATOM   3513  CG  HIS B 191      42.423  42.097  37.154  1.00 58.95           C  
ANISOU 3513  CG  HIS B 191     7392   7690   7316    581    138   -763       C  
ATOM   3514  ND1 HIS B 191      41.320  42.529  36.432  1.00 61.07           N  
ANISOU 3514  ND1 HIS B 191     7651   7794   7757    640     85   -788       N  
ATOM   3515  CD2 HIS B 191      42.017  41.734  38.392  1.00 61.52           C  
ANISOU 3515  CD2 HIS B 191     7606   8255   7512    569    215   -851       C  
ATOM   3516  CE1 HIS B 191      40.286  42.392  37.242  1.00 61.31           C  
ANISOU 3516  CE1 HIS B 191     7565   7964   7767    667    137   -906       C  
ATOM   3517  NE2 HIS B 191      40.657  41.927  38.434  1.00 62.03           N  
ANISOU 3517  NE2 HIS B 191     7590   8308   7670    619    219   -947       N  
ATOM   3518  N   LEU B 192      45.499  41.536  33.262  1.00 51.90           N  
ANISOU 3518  N   LEU B 192     6885   6394   6442    447    -25   -254       N  
ATOM   3519  CA  LEU B 192      46.762  41.758  32.561  1.00 51.52           C  
ANISOU 3519  CA  LEU B 192     6908   6300   6368    380    -53   -188       C  
ATOM   3520  C   LEU B 192      46.917  43.210  32.058  1.00 57.20           C  
ANISOU 3520  C   LEU B 192     7657   6846   7229    352   -127   -225       C  
ATOM   3521  O   LEU B 192      48.029  43.739  32.113  1.00 56.84           O  
ANISOU 3521  O   LEU B 192     7635   6797   7166    292   -133   -247       O  
ATOM   3522  CB  LEU B 192      46.901  40.774  31.382  1.00 50.49           C  
ANISOU 3522  CB  LEU B 192     6833   6161   6189    353    -63    -39       C  
ATOM   3523  CG  LEU B 192      48.239  40.761  30.628  1.00 54.44           C  
ANISOU 3523  CG  LEU B 192     7388   6665   6632    274    -77     22       C  
ATOM   3524  CD1 LEU B 192      49.373  40.256  31.507  1.00 54.40           C  
ANISOU 3524  CD1 LEU B 192     7355   6799   6518    263    -22    -14       C  
ATOM   3525  CD2 LEU B 192      48.143  39.931  29.383  1.00 55.52           C  
ANISOU 3525  CD2 LEU B 192     7559   6795   6742    247    -91    128       C  
ATOM   3526  N   PHE B 193      45.823  43.844  31.579  1.00 55.35           N  
ANISOU 3526  N   PHE B 193     7418   6465   7147    392   -192   -224       N  
ATOM   3527  CA  PHE B 193      45.872  45.205  31.025  1.00 56.81           C  
ANISOU 3527  CA  PHE B 193     7629   6451   7505    366   -286   -225       C  
ATOM   3528  C   PHE B 193      45.244  46.272  31.943  1.00 65.37           C  
ANISOU 3528  C   PHE B 193     8629   7448   8760    432   -304   -417       C  
ATOM   3529  O   PHE B 193      44.702  47.267  31.448  1.00 66.69           O  
ANISOU 3529  O   PHE B 193     8794   7413   9133    453   -400   -415       O  
ATOM   3530  CB  PHE B 193      45.200  45.245  29.642  1.00 58.05           C  
ANISOU 3530  CB  PHE B 193     7835   6484   7735    355   -375    -63       C  
ATOM   3531  CG  PHE B 193      45.656  44.164  28.695  1.00 57.60           C  
ANISOU 3531  CG  PHE B 193     7837   6533   7517    293   -353     87       C  
ATOM   3532  CD1 PHE B 193      46.950  44.161  28.189  1.00 59.86           C  
ANISOU 3532  CD1 PHE B 193     8175   6860   7707    191   -348    154       C  
ATOM   3533  CD2 PHE B 193      44.788  43.156  28.300  1.00 58.39           C  
ANISOU 3533  CD2 PHE B 193     7924   6693   7568    332   -336    140       C  
ATOM   3534  CE1 PHE B 193      47.370  43.161  27.313  1.00 59.61           C  
ANISOU 3534  CE1 PHE B 193     8175   6938   7536    136   -324    253       C  
ATOM   3535  CE2 PHE B 193      45.209  42.157  27.423  1.00 60.06           C  
ANISOU 3535  CE2 PHE B 193     8173   6998   7649    275   -314    243       C  
ATOM   3536  CZ  PHE B 193      46.494  42.169  26.936  1.00 57.89           C  
ANISOU 3536  CZ  PHE B 193     7942   6771   7284    181   -307    290       C  
ATOM   3537  N   ASP B 194      45.362  46.097  33.269  1.00 64.42           N  
ANISOU 3537  N   ASP B 194     8431   7486   8560    459   -218   -586       N  
ATOM   3538  CA  ASP B 194      44.842  47.064  34.237  1.00 67.03           C  
ANISOU 3538  CA  ASP B 194     8657   7778   9032    514   -217   -817       C  
ATOM   3539  C   ASP B 194      45.756  48.296  34.289  1.00 74.43           C  
ANISOU 3539  C   ASP B 194     9607   8574  10098    461   -267   -898       C  
ATOM   3540  O   ASP B 194      46.970  48.161  34.465  1.00 73.59           O  
ANISOU 3540  O   ASP B 194     9538   8559   9865    385   -232   -877       O  
ATOM   3541  CB  ASP B 194      44.681  46.424  35.631  1.00 69.03           C  
ANISOU 3541  CB  ASP B 194     8810   8296   9120    538   -105   -966       C  
ATOM   3542  CG  ASP B 194      43.374  45.677  35.864  1.00 79.24           C  
ANISOU 3542  CG  ASP B 194    10039   9686  10382    603    -67   -975       C  
ATOM   3543  OD1 ASP B 194      42.674  45.364  34.868  1.00 78.68           O  
ANISOU 3543  OD1 ASP B 194    10017   9505  10374    629   -117   -833       O  
ATOM   3544  OD2 ASP B 194      43.057  45.391  37.040  1.00 86.09           O  
ANISOU 3544  OD2 ASP B 194    10799  10760  11149    617     13  -1121       O  
ATOM   3545  N   ASP B 195      45.155  49.492  34.096  1.00 74.52           N  
ANISOU 3545  N   ASP B 195     9582   8349  10382    501   -358   -985       N  
ATOM   3546  CA  ASP B 195      45.791  50.822  34.063  1.00 76.69           C  
ANISOU 3546  CA  ASP B 195     9858   8420  10861    457   -431  -1064       C  
ATOM   3547  C   ASP B 195      46.743  50.968  32.838  1.00 80.47           C  
ANISOU 3547  C   ASP B 195    10470   8780  11324    343   -502   -812       C  
ATOM   3548  O   ASP B 195      47.707  51.738  32.883  1.00 81.17           O  
ANISOU 3548  O   ASP B 195    10579   8785  11477    261   -528   -842       O  
ATOM   3549  CB  ASP B 195      46.512  51.158  35.390  1.00 79.65           C  
ANISOU 3549  CB  ASP B 195    10148   8939  11177    435   -348  -1319       C  
ATOM   3550  CG  ASP B 195      45.617  51.122  36.613  1.00 94.21           C  
ANISOU 3550  CG  ASP B 195    11840  10928  13025    524   -278  -1588       C  
ATOM   3551  OD1 ASP B 195      45.350  50.010  37.120  1.00100.05           O  
ANISOU 3551  OD1 ASP B 195    12553  11930  13532    541   -185  -1571       O  
ATOM   3552  OD2 ASP B 195      45.198  52.206  37.074  1.00 97.38           O  
ANISOU 3552  OD2 ASP B 195    12142  11188  13671    569   -317  -1822       O  
ATOM   3553  N   LEU B 196      46.426  50.257  31.734  1.00 75.61           N  
ANISOU 3553  N   LEU B 196     9933   8168  10627    329   -535   -575       N  
ATOM   3554  CA  LEU B 196      47.151  50.300  30.460  1.00 74.76           C  
ANISOU 3554  CA  LEU B 196     9936   7992  10477    214   -600   -329       C  
ATOM   3555  C   LEU B 196      46.192  50.813  29.372  1.00 78.50           C  
ANISOU 3555  C   LEU B 196    10435   8253  11139    232   -737   -165       C  
ATOM   3556  O   LEU B 196      45.784  50.066  28.474  1.00 77.40           O  
ANISOU 3556  O   LEU B 196    10340   8178  10889    221   -753     10       O  
ATOM   3557  CB  LEU B 196      47.732  48.915  30.110  1.00 72.88           C  
ANISOU 3557  CB  LEU B 196     9750   7995   9945    168   -512   -211       C  
ATOM   3558  CG  LEU B 196      49.183  48.665  30.514  1.00 77.09           C  
ANISOU 3558  CG  LEU B 196    10300   8678  10312     84   -436   -248       C  
ATOM   3559  CD1 LEU B 196      49.291  48.314  31.983  1.00 77.08           C  
ANISOU 3559  CD1 LEU B 196    10217   8845  10226    149   -335   -456       C  
ATOM   3560  CD2 LEU B 196      49.784  47.548  29.686  1.00 77.90           C  
ANISOU 3560  CD2 LEU B 196    10463   8935  10202     19   -398    -86       C  
ATOM   3561  N   GLU B 197      45.806  52.093  29.492  1.00 75.55           N  
ANISOU 3561  N   GLU B 197    10020   7623  11064    262   -843   -234       N  
ATOM   3562  CA  GLU B 197      44.849  52.745  28.594  1.00 76.05           C  
ANISOU 3562  CA  GLU B 197    10085   7449  11360    294   -998    -89       C  
ATOM   3563  C   GLU B 197      45.519  53.371  27.352  1.00 77.71           C  
ANISOU 3563  C   GLU B 197    10391   7514  11622    145  -1123    187       C  
ATOM   3564  O   GLU B 197      44.808  53.786  26.433  1.00 78.39           O  
ANISOU 3564  O   GLU B 197    10491   7437  11856    147  -1264    374       O  
ATOM   3565  CB  GLU B 197      44.036  53.802  29.364  1.00 79.66           C  
ANISOU 3565  CB  GLU B 197    10429   7685  12152    414  -1061   -313       C  
ATOM   3566  CG  GLU B 197      43.009  53.189  30.308  1.00 90.76           C  
ANISOU 3566  CG  GLU B 197    11726   9241  13519    558   -965   -541       C  
ATOM   3567  CD  GLU B 197      42.651  53.977  31.557  1.00114.97           C  
ANISOU 3567  CD  GLU B 197    14652  12233  16800    654   -942   -882       C  
ATOM   3568  OE1 GLU B 197      43.500  54.755  32.051  1.00106.41           O  
ANISOU 3568  OE1 GLU B 197    13555  11064  15814    601   -943  -1007       O  
ATOM   3569  OE2 GLU B 197      41.530  53.768  32.076  1.00111.93           O  
ANISOU 3569  OE2 GLU B 197    14158  11902  16468    775   -912  -1044       O  
ATOM   3570  N   ASN B 198      46.868  53.407  27.307  1.00 71.32           N  
ANISOU 3570  N   ASN B 198     9639   6783  10676      9  -1074    223       N  
ATOM   3571  CA  ASN B 198      47.618  53.962  26.175  1.00 70.84           C  
ANISOU 3571  CA  ASN B 198     9661   6631  10622   -163  -1175    484       C  
ATOM   3572  C   ASN B 198      47.868  52.912  25.072  1.00 69.98           C  
ANISOU 3572  C   ASN B 198     9622   6755  10214   -256  -1144    704       C  
ATOM   3573  O   ASN B 198      48.318  53.270  23.980  1.00 70.17           O  
ANISOU 3573  O   ASN B 198     9703   6750  10207   -408  -1232    946       O  
ATOM   3574  CB  ASN B 198      48.949  54.559  26.651  1.00 71.69           C  
ANISOU 3574  CB  ASN B 198     9781   6723  10733   -276  -1137    401       C  
ATOM   3575  CG  ASN B 198      48.830  55.888  27.360  1.00 96.75           C  
ANISOU 3575  CG  ASN B 198    12897   9606  14259   -239  -1216    243       C  
ATOM   3576  OD1 ASN B 198      47.898  56.673  27.140  1.00 92.74           O  
ANISOU 3576  OD1 ASN B 198    12354   8831  14050   -170  -1353    278       O  
ATOM   3577  ND2 ASN B 198      49.809  56.191  28.198  1.00 89.42           N  
ANISOU 3577  ND2 ASN B 198    11945   8715  13314   -290  -1140     61       N  
ATOM   3578  N   LEU B 199      47.558  51.631  25.356  1.00 62.43           N  
ANISOU 3578  N   LEU B 199     8647   6030   9043   -174  -1022    616       N  
ATOM   3579  CA  LEU B 199      47.733  50.495  24.452  1.00 60.02           C  
ANISOU 3579  CA  LEU B 199     8383   5956   8466   -239   -974    757       C  
ATOM   3580  C   LEU B 199      46.856  50.641  23.204  1.00 62.41           C  
ANISOU 3580  C   LEU B 199     8706   6193   8815   -268  -1105    988       C  
ATOM   3581  O   LEU B 199      45.641  50.810  23.315  1.00 62.55           O  
ANISOU 3581  O   LEU B 199     8682   6091   8991   -146  -1169    968       O  
ATOM   3582  CB  LEU B 199      47.414  49.191  25.200  1.00 58.23           C  
ANISOU 3582  CB  LEU B 199     8117   5928   8078   -121   -832    591       C  
ATOM   3583  CG  LEU B 199      48.244  47.937  24.888  1.00 61.49           C  
ANISOU 3583  CG  LEU B 199     8554   6603   8208   -187   -721    612       C  
ATOM   3584  CD1 LEU B 199      49.749  48.217  24.863  1.00 61.80           C  
ANISOU 3584  CD1 LEU B 199     8620   6707   8154   -319   -686    615       C  
ATOM   3585  CD2 LEU B 199      47.992  46.887  25.929  1.00 63.02           C  
ANISOU 3585  CD2 LEU B 199     8699   6932   8312    -66   -599    442       C  
ATOM   3586  N   GLU B 200      47.497  50.620  22.023  1.00 57.57           N  
ANISOU 3586  N   GLU B 200     8145   5673   8056   -440  -1149   1203       N  
ATOM   3587  CA  GLU B 200      46.857  50.785  20.716  1.00 58.01           C  
ANISOU 3587  CA  GLU B 200     8219   5716   8106   -514  -1281   1458       C  
ATOM   3588  C   GLU B 200      46.906  49.504  19.875  1.00 59.97           C  
ANISOU 3588  C   GLU B 200     8472   6261   8055   -571  -1206   1511       C  
ATOM   3589  O   GLU B 200      46.059  49.325  18.994  1.00 59.97           O  
ANISOU 3589  O   GLU B 200     8461   6293   8031   -579  -1289   1654       O  
ATOM   3590  CB  GLU B 200      47.519  51.936  19.942  1.00 61.26           C  
ANISOU 3590  CB  GLU B 200     8674   6007   8594   -698  -1413   1690       C  
ATOM   3591  CG  GLU B 200      47.162  53.311  20.481  1.00 71.37           C  
ANISOU 3591  CG  GLU B 200     9942   6934  10241   -641  -1543   1689       C  
ATOM   3592  CD  GLU B 200      48.124  54.427  20.124  1.00 88.57           C  
ANISOU 3592  CD  GLU B 200    12161   8974  12517   -824  -1634   1849       C  
ATOM   3593  OE1 GLU B 200      48.482  54.554  18.930  1.00 78.45           O  
ANISOU 3593  OE1 GLU B 200    10919   7785  11104  -1013  -1714   2126       O  
ATOM   3594  OE2 GLU B 200      48.496  55.198  21.038  1.00 80.62           O  
ANISOU 3594  OE2 GLU B 200    11139   7771  11721   -788  -1630   1697       O  
ATOM   3595  N   SER B 201      47.894  48.627  20.131  1.00 54.62           N  
ANISOU 3595  N   SER B 201     7796   5796   7162   -612  -1058   1388       N  
ATOM   3596  CA  SER B 201      48.055  47.379  19.390  1.00 53.42           C  
ANISOU 3596  CA  SER B 201     7631   5916   6751   -664   -978   1394       C  
ATOM   3597  C   SER B 201      48.426  46.211  20.307  1.00 55.13           C  
ANISOU 3597  C   SER B 201     7818   6263   6865   -561   -814   1163       C  
ATOM   3598  O   SER B 201      49.297  46.346  21.171  1.00 53.52           O  
ANISOU 3598  O   SER B 201     7616   6047   6671   -551   -744   1044       O  
ATOM   3599  CB  SER B 201      49.111  47.541  18.301  1.00 57.81           C  
ANISOU 3599  CB  SER B 201     8206   6637   7121   -886   -995   1545       C  
ATOM   3600  OG  SER B 201      49.250  46.363  17.523  1.00 65.75           O  
ANISOU 3600  OG  SER B 201     9179   7915   7887   -940   -921   1521       O  
ATOM   3601  N   ILE B 202      47.751  45.063  20.108  1.00 51.02           N  
ANISOU 3601  N   ILE B 202     7266   5867   6254   -492   -761   1111       N  
ATOM   3602  CA  ILE B 202      47.997  43.824  20.849  1.00 49.23           C  
ANISOU 3602  CA  ILE B 202     7005   5757   5942   -401   -623    928       C  
ATOM   3603  C   ILE B 202      48.148  42.681  19.852  1.00 52.68           C  
ANISOU 3603  C   ILE B 202     7414   6410   6193   -469   -575    933       C  
ATOM   3604  O   ILE B 202      47.223  42.388  19.091  1.00 52.43           O  
ANISOU 3604  O   ILE B 202     7366   6412   6142   -472   -624   1001       O  
ATOM   3605  CB  ILE B 202      46.919  43.524  21.930  1.00 51.71           C  
ANISOU 3605  CB  ILE B 202     7292   5968   6387   -221   -595    815       C  
ATOM   3606  CG1 ILE B 202      47.075  44.479  23.122  1.00 52.56           C  
ANISOU 3606  CG1 ILE B 202     7404   5922   6647   -157   -600    730       C  
ATOM   3607  CG2 ILE B 202      47.002  42.063  22.412  1.00 51.28           C  
ANISOU 3607  CG2 ILE B 202     7200   6052   6233   -151   -475    687       C  
ATOM   3608  CD1 ILE B 202      45.990  44.413  24.093  1.00 58.58           C  
ANISOU 3608  CD1 ILE B 202     8124   6600   7533     -7   -585    622       C  
ATOM   3609  N   GLU B 203      49.325  42.049  19.866  1.00 49.49           N  
ANISOU 3609  N   GLU B 203     6989   6154   5659   -522   -483    842       N  
ATOM   3610  CA  GLU B 203      49.650  40.907  19.024  1.00 49.38           C  
ANISOU 3610  CA  GLU B 203     6927   6350   5487   -580   -423    790       C  
ATOM   3611  C   GLU B 203      49.814  39.689  19.927  1.00 51.91           C  
ANISOU 3611  C   GLU B 203     7206   6693   5825   -453   -316    619       C  
ATOM   3612  O   GLU B 203      50.834  39.551  20.607  1.00 50.96           O  
ANISOU 3612  O   GLU B 203     7075   6600   5689   -443   -255    535       O  
ATOM   3613  CB  GLU B 203      50.916  41.182  18.189  1.00 51.91           C  
ANISOU 3613  CB  GLU B 203     7235   6836   5652   -761   -413    824       C  
ATOM   3614  CG  GLU B 203      50.744  42.226  17.093  1.00 66.55           C  
ANISOU 3614  CG  GLU B 203     9120   8709   7459   -921   -527   1030       C  
ATOM   3615  CD  GLU B 203      50.158  41.730  15.784  1.00 97.33           C  
ANISOU 3615  CD  GLU B 203    12976  12783  11221  -1010   -561   1094       C  
ATOM   3616  OE1 GLU B 203      50.636  40.693  15.267  1.00 96.94           O  
ANISOU 3616  OE1 GLU B 203    12857  12948  11028  -1054   -476    965       O  
ATOM   3617  OE2 GLU B 203      49.254  42.410  15.246  1.00 96.06           O  
ANISOU 3617  OE2 GLU B 203    12842  12555  11102  -1043   -678   1270       O  
ATOM   3618  N   PHE B 204      48.773  38.846  19.993  1.00 48.25           N  
ANISOU 3618  N   PHE B 204     6717   6207   5409   -357   -304    582       N  
ATOM   3619  CA  PHE B 204      48.772  37.636  20.819  1.00 47.25           C  
ANISOU 3619  CA  PHE B 204     6549   6083   5319   -243   -219    455       C  
ATOM   3620  C   PHE B 204      48.620  36.381  19.964  1.00 49.44           C  
ANISOU 3620  C   PHE B 204     6765   6484   5538   -265   -182    384       C  
ATOM   3621  O   PHE B 204      48.323  35.300  20.481  1.00 47.86           O  
ANISOU 3621  O   PHE B 204     6526   6260   5400   -174   -132    302       O  
ATOM   3622  CB  PHE B 204      47.663  37.695  21.879  1.00 49.18           C  
ANISOU 3622  CB  PHE B 204     6807   6186   5693   -110   -227    457       C  
ATOM   3623  CG  PHE B 204      47.994  38.430  23.154  1.00 51.61           C  
ANISOU 3623  CG  PHE B 204     7140   6403   6067    -53   -219    438       C  
ATOM   3624  CD1 PHE B 204      49.313  38.624  23.546  1.00 55.51           C  
ANISOU 3624  CD1 PHE B 204     7637   6944   6511    -93   -184    397       C  
ATOM   3625  CD2 PHE B 204      46.986  38.892  23.988  1.00 54.80           C  
ANISOU 3625  CD2 PHE B 204     7549   6693   6578     37   -242    438       C  
ATOM   3626  CE1 PHE B 204      49.615  39.307  24.724  1.00 56.60           C  
ANISOU 3626  CE1 PHE B 204     7787   7017   6700    -49   -176    362       C  
ATOM   3627  CE2 PHE B 204      47.292  39.556  25.176  1.00 57.89           C  
ANISOU 3627  CE2 PHE B 204     7946   7027   7022     82   -228    387       C  
ATOM   3628  CZ  PHE B 204      48.604  39.758  25.538  1.00 56.02           C  
ANISOU 3628  CZ  PHE B 204     7716   6840   6728     37   -196    351       C  
ATOM   3629  N   GLY B 205      48.847  36.537  18.667  1.00 46.34           N  
ANISOU 3629  N   GLY B 205     6353   6229   5026   -398   -209    414       N  
ATOM   3630  CA  GLY B 205      48.773  35.446  17.711  1.00 46.19           C  
ANISOU 3630  CA  GLY B 205     6257   6360   4935   -444   -175    318       C  
ATOM   3631  C   GLY B 205      49.870  34.418  17.893  1.00 49.51           C  
ANISOU 3631  C   GLY B 205     6606   6858   5347   -428    -88    151       C  
ATOM   3632  O   GLY B 205      50.913  34.707  18.489  1.00 49.02           O  
ANISOU 3632  O   GLY B 205     6554   6788   5283   -424    -61    131       O  
ATOM   3633  N   SER B 206      49.618  33.202  17.384  1.00 45.86           N  
ANISOU 3633  N   SER B 206     6062   6464   4898   -415    -49     23       N  
ATOM   3634  CA  SER B 206      50.519  32.045  17.373  1.00 45.25           C  
ANISOU 3634  CA  SER B 206     5889   6450   4852   -392     22   -162       C  
ATOM   3635  C   SER B 206      50.984  31.616  18.780  1.00 48.33           C  
ANISOU 3635  C   SER B 206     6289   6689   5384   -255     53   -183       C  
ATOM   3636  O   SER B 206      52.141  31.234  18.972  1.00 49.30           O  
ANISOU 3636  O   SER B 206     6356   6859   5517   -248     92   -283       O  
ATOM   3637  CB  SER B 206      51.706  32.288  16.446  1.00 48.46           C  
ANISOU 3637  CB  SER B 206     6235   7072   5104   -533     47   -241       C  
ATOM   3638  OG  SER B 206      51.255  32.577  15.132  1.00 55.63           O  
ANISOU 3638  OG  SER B 206     7118   8157   5864   -674     18   -221       O  
ATOM   3639  N   ASN B 207      50.062  31.646  19.750  1.00 42.83           N  
ANISOU 3639  N   ASN B 207     5651   5829   4793   -151     33    -90       N  
ATOM   3640  CA  ASN B 207      50.284  31.140  21.103  1.00 41.60           C  
ANISOU 3640  CA  ASN B 207     5497   5552   4759    -31     55    -85       C  
ATOM   3641  C   ASN B 207      49.504  29.811  21.190  1.00 45.67           C  
ANISOU 3641  C   ASN B 207     5958   5988   5407     40     69   -137       C  
ATOM   3642  O   ASN B 207      49.334  29.168  20.154  1.00 46.00           O  
ANISOU 3642  O   ASN B 207     5936   6096   5448     -7     79   -240       O  
ATOM   3643  CB  ASN B 207      49.861  32.172  22.165  1.00 38.47           C  
ANISOU 3643  CB  ASN B 207     5188   5061   4366     13     27     45       C  
ATOM   3644  CG  ASN B 207      50.906  33.218  22.451  1.00 50.03           C  
ANISOU 3644  CG  ASN B 207     6689   6566   5754    -32     22     70       C  
ATOM   3645  OD1 ASN B 207      51.960  32.937  23.030  1.00 39.85           O  
ANISOU 3645  OD1 ASN B 207     5368   5301   4472     -8     49     22       O  
ATOM   3646  ND2 ASN B 207      50.621  34.459  22.088  1.00 40.00           N  
ANISOU 3646  ND2 ASN B 207     5481   5292   4426    -98    -22    153       N  
ATOM   3647  N   LYS B 208      49.027  29.394  22.378  1.00 42.03           N  
ANISOU 3647  N   LYS B 208     5512   5402   5055    137     71    -70       N  
ATOM   3648  CA  LYS B 208      48.236  28.157  22.520  1.00 42.10           C  
ANISOU 3648  CA  LYS B 208     5472   5320   5204    191     78    -92       C  
ATOM   3649  C   LYS B 208      47.010  28.431  23.409  1.00 45.27           C  
ANISOU 3649  C   LYS B 208     5927   5639   5634    237     65     33       C  
ATOM   3650  O   LYS B 208      46.537  27.544  24.128  1.00 45.04           O  
ANISOU 3650  O   LYS B 208     5870   5524   5718    291     73     69       O  
ATOM   3651  CB  LYS B 208      49.103  27.000  23.080  1.00 45.20           C  
ANISOU 3651  CB  LYS B 208     5791   5650   5732    253     92   -146       C  
ATOM   3652  CG  LYS B 208      50.192  26.487  22.128  1.00 61.75           C  
ANISOU 3652  CG  LYS B 208     7798   7824   7840    219    110   -319       C  
ATOM   3653  CD  LYS B 208      49.651  25.620  20.980  1.00 72.57           C  
ANISOU 3653  CD  LYS B 208     9090   9209   9275    181    122   -463       C  
ATOM   3654  CE  LYS B 208      50.574  25.597  19.779  1.00 84.56           C  
ANISOU 3654  CE  LYS B 208    10527  10890  10712    102    147   -648       C  
ATOM   3655  NZ  LYS B 208      51.813  24.808  20.026  1.00 93.60           N  
ANISOU 3655  NZ  LYS B 208    11572  12011  11980    156    159   -774       N  
ATOM   3656  N   LEU B 209      46.506  29.678  23.347  1.00 41.90           N  
ANISOU 3656  N   LEU B 209     5566   5241   5111    211     42     98       N  
ATOM   3657  CA  LEU B 209      45.389  30.195  24.143  1.00 41.74           C  
ANISOU 3657  CA  LEU B 209     5585   5168   5107    252     29    187       C  
ATOM   3658  C   LEU B 209      44.104  29.413  23.909  1.00 44.37           C  
ANISOU 3658  C   LEU B 209     5883   5459   5517    264     30    185       C  
ATOM   3659  O   LEU B 209      43.616  29.335  22.785  1.00 44.05           O  
ANISOU 3659  O   LEU B 209     5826   5453   5457    218     12    143       O  
ATOM   3660  CB  LEU B 209      45.162  31.694  23.867  1.00 41.89           C  
ANISOU 3660  CB  LEU B 209     5664   5208   5043    220    -11    231       C  
ATOM   3661  CG  LEU B 209      46.264  32.637  24.357  1.00 46.97           C  
ANISOU 3661  CG  LEU B 209     6348   5873   5627    207    -14    243       C  
ATOM   3662  CD1 LEU B 209      46.223  33.960  23.604  1.00 47.49           C  
ANISOU 3662  CD1 LEU B 209     6461   5952   5631    142    -67    282       C  
ATOM   3663  CD2 LEU B 209      46.198  32.847  25.877  1.00 48.53           C  
ANISOU 3663  CD2 LEU B 209     6552   6035   5850    275      4    273       C  
ATOM   3664  N   ARG B 210      43.582  28.821  24.983  1.00 40.75           N  
ANISOU 3664  N   ARG B 210     5406   4944   5135    314     51    235       N  
ATOM   3665  CA  ARG B 210      42.366  27.998  25.000  1.00 41.16           C  
ANISOU 3665  CA  ARG B 210     5417   4949   5272    321     58    245       C  
ATOM   3666  C   ARG B 210      41.148  28.829  25.371  1.00 44.18           C  
ANISOU 3666  C   ARG B 210     5820   5345   5623    336     46    293       C  
ATOM   3667  O   ARG B 210      40.027  28.493  24.990  1.00 44.38           O  
ANISOU 3667  O   ARG B 210     5814   5360   5688    327     40    282       O  
ATOM   3668  CB  ARG B 210      42.507  26.848  26.030  1.00 42.01           C  
ANISOU 3668  CB  ARG B 210     5484   4993   5484    350     82    298       C  
ATOM   3669  CG  ARG B 210      43.729  25.957  25.853  1.00 54.82           C  
ANISOU 3669  CG  ARG B 210     7071   6576   7181    357     82    254       C  
ATOM   3670  CD  ARG B 210      43.889  24.946  26.978  1.00 68.22           C  
ANISOU 3670  CD  ARG B 210     8731   8199   8990    389     83    351       C  
ATOM   3671  NE  ARG B 210      44.313  25.567  28.235  1.00 82.77           N  
ANISOU 3671  NE  ARG B 210    10604  10101  10742    412     84    454       N  
ATOM   3672  CZ  ARG B 210      44.798  24.901  29.279  1.00102.35           C  
ANISOU 3672  CZ  ARG B 210    13055  12559  13275    432     73    562       C  
ATOM   3673  NH1 ARG B 210      44.944  23.583  29.226  1.00 93.80           N  
ANISOU 3673  NH1 ARG B 210    11914  11361  12364    439     51    592       N  
ATOM   3674  NH2 ARG B 210      45.152  25.550  30.381  1.00 90.15           N  
ANISOU 3674  NH2 ARG B 210    11529  11106  11617    441     75    639       N  
ATOM   3675  N   GLN B 211      41.377  29.894  26.153  1.00 39.80           N  
ANISOU 3675  N   GLN B 211     5301   4812   5007    363     43    327       N  
ATOM   3676  CA  GLN B 211      40.353  30.760  26.709  1.00 39.26           C  
ANISOU 3676  CA  GLN B 211     5234   4755   4929    391     34    344       C  
ATOM   3677  C   GLN B 211      40.783  32.207  26.795  1.00 43.90           C  
ANISOU 3677  C   GLN B 211     5868   5349   5465    401      2    333       C  
ATOM   3678  O   GLN B 211      41.974  32.503  26.890  1.00 42.68           O  
ANISOU 3678  O   GLN B 211     5746   5205   5265    386      3    330       O  
ATOM   3679  CB  GLN B 211      40.041  30.283  28.135  1.00 40.33           C  
ANISOU 3679  CB  GLN B 211     5331   4917   5075    414     79    385       C  
ATOM   3680  CG  GLN B 211      38.654  29.725  28.320  1.00 49.89           C  
ANISOU 3680  CG  GLN B 211     6487   6129   6339    410     96    400       C  
ATOM   3681  CD  GLN B 211      38.475  29.168  29.708  1.00 61.93           C  
ANISOU 3681  CD  GLN B 211     7968   7710   7851    407    141    461       C  
ATOM   3682  OE1 GLN B 211      39.301  28.400  30.211  1.00 57.98           O  
ANISOU 3682  OE1 GLN B 211     7465   7207   7357    394    154    527       O  
ATOM   3683  NE2 GLN B 211      37.352  29.485  30.333  1.00 52.77           N  
ANISOU 3683  NE2 GLN B 211     6761   6613   6676    413    161    446       N  
ATOM   3684  N   MET B 212      39.787  33.098  26.828  1.00 42.56           N  
ANISOU 3684  N   MET B 212     5689   5163   5320    428    -29    322       N  
ATOM   3685  CA  MET B 212      39.916  34.537  27.038  1.00 43.64           C  
ANISOU 3685  CA  MET B 212     5852   5271   5458    448    -70    304       C  
ATOM   3686  C   MET B 212      39.094  34.887  28.284  1.00 46.16           C  
ANISOU 3686  C   MET B 212     6117   5614   5808    502    -41    256       C  
ATOM   3687  O   MET B 212      37.907  34.559  28.305  1.00 46.08           O  
ANISOU 3687  O   MET B 212     6054   5614   5840    523    -37    244       O  
ATOM   3688  CB  MET B 212      39.445  35.334  25.809  1.00 47.16           C  
ANISOU 3688  CB  MET B 212     6319   5666   5935    432   -154    329       C  
ATOM   3689  CG  MET B 212      40.381  35.248  24.610  1.00 52.04           C  
ANISOU 3689  CG  MET B 212     6981   6301   6488    356   -183    369       C  
ATOM   3690  SD  MET B 212      42.099  35.714  24.956  1.00 57.21           S  
ANISOU 3690  SD  MET B 212     7690   6971   7079    318   -163    366       S  
ATOM   3691  CE  MET B 212      41.902  37.420  25.258  1.00 54.72           C  
ANISOU 3691  CE  MET B 212     7400   6563   6828    339   -233    377       C  
ATOM   3692  N   PRO B 213      39.679  35.457  29.364  1.00 41.42           N  
ANISOU 3692  N   PRO B 213     5512   5047   5177    518    -13    213       N  
ATOM   3693  CA  PRO B 213      38.861  35.733  30.562  1.00 41.63           C  
ANISOU 3693  CA  PRO B 213     5464   5138   5214    557     24    140       C  
ATOM   3694  C   PRO B 213      37.909  36.911  30.357  1.00 45.81           C  
ANISOU 3694  C   PRO B 213     5960   5597   5847    608    -31     63       C  
ATOM   3695  O   PRO B 213      38.286  37.878  29.703  1.00 46.34           O  
ANISOU 3695  O   PRO B 213     6075   5560   5972    611   -102     68       O  
ATOM   3696  CB  PRO B 213      39.901  36.025  31.647  1.00 43.25           C  
ANISOU 3696  CB  PRO B 213     5671   5417   5346    548     62    105       C  
ATOM   3697  CG  PRO B 213      41.098  36.475  30.920  1.00 47.20           C  
ANISOU 3697  CG  PRO B 213     6249   5843   5841    522     21    133       C  
ATOM   3698  CD  PRO B 213      41.082  35.876  29.551  1.00 42.36           C  
ANISOU 3698  CD  PRO B 213     5680   5170   5245    494    -12    213       C  
ATOM   3699  N   ARG B 214      36.676  36.825  30.893  1.00 41.65           N  
ANISOU 3699  N   ARG B 214     5344   5125   5355    643     -6     -4       N  
ATOM   3700  CA  ARG B 214      35.684  37.898  30.777  1.00 41.83           C  
ANISOU 3700  CA  ARG B 214     5310   5080   5505    706    -62    -98       C  
ATOM   3701  C   ARG B 214      36.205  39.182  31.437  1.00 46.25           C  
ANISOU 3701  C   ARG B 214     5856   5597   6118    739    -81   -212       C  
ATOM   3702  O   ARG B 214      36.684  39.142  32.574  1.00 45.76           O  
ANISOU 3702  O   ARG B 214     5760   5651   5977    725    -11   -287       O  
ATOM   3703  CB  ARG B 214      34.340  37.483  31.401  1.00 41.61           C  
ANISOU 3703  CB  ARG B 214     5166   5156   5489    731    -14   -171       C  
ATOM   3704  CG  ARG B 214      33.177  38.371  30.979  1.00 45.90           C  
ANISOU 3704  CG  ARG B 214     5640   5615   6186    805    -87   -253       C  
ATOM   3705  CD  ARG B 214      32.152  38.546  32.077  1.00 51.70           C  
ANISOU 3705  CD  ARG B 214     6229   6470   6942    844    -29   -418       C  
ATOM   3706  NE  ARG B 214      31.214  39.625  31.756  1.00 62.70           N  
ANISOU 3706  NE  ARG B 214     7543   7757   8521    935   -113   -529       N  
ATOM   3707  CZ  ARG B 214      30.422  40.228  32.639  1.00 74.72           C  
ANISOU 3707  CZ  ARG B 214     8924   9348  10117    993    -86   -727       C  
ATOM   3708  NH1 ARG B 214      30.437  39.861  33.916  1.00 62.71           N  
ANISOU 3708  NH1 ARG B 214     7324   8034   8469    953     31   -832       N  
ATOM   3709  NH2 ARG B 214      29.609  41.203  32.253  1.00 57.41           N  
ANISOU 3709  NH2 ARG B 214     6656   7029   8129   1087   -180   -824       N  
ATOM   3710  N   GLY B 215      36.137  40.284  30.691  1.00 43.24           N  
ANISOU 3710  N   GLY B 215     5500   5054   5875    773   -182   -215       N  
ATOM   3711  CA  GLY B 215      36.570  41.604  31.136  1.00 43.69           C  
ANISOU 3711  CA  GLY B 215     5545   5018   6039    804   -222   -323       C  
ATOM   3712  C   GLY B 215      38.000  41.974  30.793  1.00 47.02           C  
ANISOU 3712  C   GLY B 215     6069   5379   6419    744   -245   -252       C  
ATOM   3713  O   GLY B 215      38.438  43.071  31.142  1.00 47.16           O  
ANISOU 3713  O   GLY B 215     6076   5317   6526    757   -273   -346       O  
ATOM   3714  N   ILE B 216      38.739  41.073  30.103  1.00 43.11           N  
ANISOU 3714  N   ILE B 216     5661   4919   5799    675   -232   -103       N  
ATOM   3715  CA  ILE B 216      40.144  41.271  29.703  1.00 42.57           C  
ANISOU 3715  CA  ILE B 216     5682   4824   5669    606   -245    -32       C  
ATOM   3716  C   ILE B 216      40.351  42.590  28.897  1.00 47.03           C  
ANISOU 3716  C   ILE B 216     6289   5209   6371    591   -360     10       C  
ATOM   3717  O   ILE B 216      41.371  43.250  29.097  1.00 46.18           O  
ANISOU 3717  O   ILE B 216     6217   5061   6267    551   -368     -7       O  
ATOM   3718  CB  ILE B 216      40.712  40.025  28.939  1.00 44.50           C  
ANISOU 3718  CB  ILE B 216     5985   5145   5776    542   -213     95       C  
ATOM   3719  CG1 ILE B 216      42.244  40.099  28.697  1.00 44.61           C  
ANISOU 3719  CG1 ILE B 216     6068   5173   5708    470   -206    139       C  
ATOM   3720  CG2 ILE B 216      39.952  39.711  27.642  1.00 44.96           C  
ANISOU 3720  CG2 ILE B 216     6060   5161   5863    530   -275    195       C  
ATOM   3721  CD1 ILE B 216      43.123  39.972  29.927  1.00 51.45           C  
ANISOU 3721  CD1 ILE B 216     6915   6138   6496    469   -131     63       C  
ATOM   3722  N   PHE B 217      39.389  42.972  28.024  1.00 44.91           N  
ANISOU 3722  N   PHE B 217     6010   4834   6220    619   -455     75       N  
ATOM   3723  CA  PHE B 217      39.480  44.185  27.197  1.00 45.80           C  
ANISOU 3723  CA  PHE B 217     6158   4766   6479    599   -588    158       C  
ATOM   3724  C   PHE B 217      38.414  45.226  27.586  1.00 52.06           C  
ANISOU 3724  C   PHE B 217     6864   5410   7509    702   -664     52       C  
ATOM   3725  O   PHE B 217      37.890  45.928  26.720  1.00 52.27           O  
ANISOU 3725  O   PHE B 217     6892   5286   7684    714   -796    152       O  
ATOM   3726  CB  PHE B 217      39.347  43.826  25.699  1.00 47.13           C  
ANISOU 3726  CB  PHE B 217     6381   4938   6589    532   -662    353       C  
ATOM   3727  CG  PHE B 217      40.244  42.723  25.189  1.00 47.05           C  
ANISOU 3727  CG  PHE B 217     6430   5083   6365    440   -589    425       C  
ATOM   3728  CD1 PHE B 217      41.627  42.819  25.301  1.00 50.00           C  
ANISOU 3728  CD1 PHE B 217     6858   5491   6651    364   -550    432       C  
ATOM   3729  CD2 PHE B 217      39.711  41.618  24.540  1.00 48.16           C  
ANISOU 3729  CD2 PHE B 217     6559   5329   6410    426   -565    473       C  
ATOM   3730  CE1 PHE B 217      42.458  41.806  24.815  1.00 50.01           C  
ANISOU 3730  CE1 PHE B 217     6894   5632   6477    288   -486    476       C  
ATOM   3731  CE2 PHE B 217      40.541  40.602  24.058  1.00 50.01           C  
ANISOU 3731  CE2 PHE B 217     6830   5693   6479    348   -501    509       C  
ATOM   3732  CZ  PHE B 217      41.909  40.705  24.193  1.00 47.95           C  
ANISOU 3732  CZ  PHE B 217     6615   5464   6139    284   -463    508       C  
ATOM   3733  N   GLY B 218      38.123  45.324  28.883  1.00 50.54           N  
ANISOU 3733  N   GLY B 218     6584   5269   7348    770   -585   -153       N  
ATOM   3734  CA  GLY B 218      37.115  46.231  29.421  1.00 52.70           C  
ANISOU 3734  CA  GLY B 218     6745   5434   7846    876   -633   -318       C  
ATOM   3735  C   GLY B 218      37.515  47.691  29.502  1.00 60.37           C  
ANISOU 3735  C   GLY B 218     7709   6185   9046    891   -732   -376       C  
ATOM   3736  O   GLY B 218      36.650  48.568  29.442  1.00 61.42           O  
ANISOU 3736  O   GLY B 218     7762   6145   9428    976   -834   -442       O  
ATOM   3737  N   LYS B 219      38.818  47.970  29.668  1.00 58.55           N  
ANISOU 3737  N   LYS B 219     7549   5948   8751    810   -706   -364       N  
ATOM   3738  CA  LYS B 219      39.327  49.336  29.797  1.00 61.01           C  
ANISOU 3738  CA  LYS B 219     7855   6045   9280    804   -792   -425       C  
ATOM   3739  C   LYS B 219      40.436  49.572  28.760  1.00 66.09           C  
ANISOU 3739  C   LYS B 219     8631   6607   9874    677   -862   -190       C  
ATOM   3740  O   LYS B 219      41.613  49.721  29.103  1.00 65.87           O  
ANISOU 3740  O   LYS B 219     8647   6614   9764    599   -812   -217       O  
ATOM   3741  CB  LYS B 219      39.808  49.601  31.239  1.00 64.37           C  
ANISOU 3741  CB  LYS B 219     8207   6561   9692    821   -686   -693       C  
ATOM   3742  CG  LYS B 219      38.668  49.692  32.256  1.00 84.77           C  
ANISOU 3742  CG  LYS B 219    10631   9209  12367    937   -637   -953       C  
ATOM   3743  CD  LYS B 219      39.165  49.687  33.694  1.00 98.09           C  
ANISOU 3743  CD  LYS B 219    12238  11080  13953    929   -509  -1208       C  
ATOM   3744  CE  LYS B 219      38.020  49.741  34.678  1.00111.67           C  
ANISOU 3744  CE  LYS B 219    13785  12916  15727   1024   -449  -1470       C  
ATOM   3745  NZ  LYS B 219      38.500  49.726  36.085  1.00121.88           N  
ANISOU 3745  NZ  LYS B 219    14985  14433  16891    999   -324  -1719       N  
ATOM   3746  N   MET B 220      40.041  49.562  27.472  1.00 63.19           N  
ANISOU 3746  N   MET B 220     8315   6158   9535    646   -975     41       N  
ATOM   3747  CA  MET B 220      40.938  49.740  26.324  1.00 63.10           C  
ANISOU 3747  CA  MET B 220     8415   6105   9454    508  -1049    288       C  
ATOM   3748  C   MET B 220      40.317  50.735  25.323  1.00 68.03           C  
ANISOU 3748  C   MET B 220     9041   6491  10316    507  -1247    470       C  
ATOM   3749  O   MET B 220      39.833  50.312  24.269  1.00 67.48           O  
ANISOU 3749  O   MET B 220     8996   6472  10172    478  -1311    660       O  
ATOM   3750  CB  MET B 220      41.204  48.384  25.647  1.00 63.86           C  
ANISOU 3750  CB  MET B 220     8574   6439   9250    434   -969    418       C  
ATOM   3751  CG  MET B 220      41.659  47.296  26.592  1.00 66.14           C  
ANISOU 3751  CG  MET B 220     8851   6946   9333    450   -796    268       C  
ATOM   3752  SD  MET B 220      43.378  46.854  26.342  1.00 69.71           S  
ANISOU 3752  SD  MET B 220     9392   7536   9559    307   -721    339       S  
ATOM   3753  CE  MET B 220      43.217  45.941  24.923  1.00 65.90           C  
ANISOU 3753  CE  MET B 220     8957   7168   8913    232   -744    538       C  
ATOM   3754  N   PRO B 221      40.292  52.055  25.625  1.00 66.06           N  
ANISOU 3754  N   PRO B 221     8755   5977  10367    537  -1355    417       N  
ATOM   3755  CA  PRO B 221      39.635  52.995  24.699  1.00 67.70           C  
ANISOU 3755  CA  PRO B 221     8953   5935  10833    545  -1564    612       C  
ATOM   3756  C   PRO B 221      40.488  53.422  23.498  1.00 71.18           C  
ANISOU 3756  C   PRO B 221     9502   6317  11225    366  -1676    927       C  
ATOM   3757  O   PRO B 221      39.937  54.002  22.564  1.00 72.98           O  
ANISOU 3757  O   PRO B 221     9730   6385  11613    348  -1857   1151       O  
ATOM   3758  CB  PRO B 221      39.315  54.196  25.592  1.00 71.56           C  
ANISOU 3758  CB  PRO B 221     9344   6154  11692    656  -1629    396       C  
ATOM   3759  CG  PRO B 221      40.374  54.182  26.635  1.00 75.30           C  
ANISOU 3759  CG  PRO B 221     9824   6715  12071    620  -1482    179       C  
ATOM   3760  CD  PRO B 221      40.803  52.750  26.829  1.00 68.23           C  
ANISOU 3760  CD  PRO B 221     8983   6164  10778    569  -1301    171       C  
ATOM   3761  N   LYS B 222      41.809  53.159  23.521  1.00 65.02           N  
ANISOU 3761  N   LYS B 222     8802   5675  10226    229  -1577    950       N  
ATOM   3762  CA  LYS B 222      42.731  53.555  22.454  1.00 64.86           C  
ANISOU 3762  CA  LYS B 222     8874   5641  10131     36  -1663   1228       C  
ATOM   3763  C   LYS B 222      43.148  52.394  21.531  1.00 65.10           C  
ANISOU 3763  C   LYS B 222     8966   5981   9788    -85  -1588   1382       C  
ATOM   3764  O   LYS B 222      43.795  52.651  20.514  1.00 65.48           O  
ANISOU 3764  O   LYS B 222     9074   6065   9741   -257  -1662   1625       O  
ATOM   3765  CB  LYS B 222      43.993  54.201  23.056  1.00 67.88           C  
ANISOU 3765  CB  LYS B 222     9286   5949  10557    -51  -1617   1140       C  
ATOM   3766  CG  LYS B 222      43.800  55.638  23.524  1.00 83.29           C  
ANISOU 3766  CG  LYS B 222    11189   7544  12915      0  -1748   1073       C  
ATOM   3767  CD  LYS B 222      45.106  56.224  24.038  1.00 93.60           C  
ANISOU 3767  CD  LYS B 222    12525   8798  14242   -109  -1699    991       C  
ATOM   3768  CE  LYS B 222      44.907  57.562  24.703  1.00108.36           C  
ANISOU 3768  CE  LYS B 222    14327  10314  16532    -44  -1806    852       C  
ATOM   3769  NZ  LYS B 222      46.173  58.081  25.287  1.00118.84           N  
ANISOU 3769  NZ  LYS B 222    15672  11610  17871   -150  -1744    735       N  
ATOM   3770  N   LEU B 223      42.786  51.135  21.868  1.00 58.48           N  
ANISOU 3770  N   LEU B 223     8103   5367   8749     -4  -1445   1239       N  
ATOM   3771  CA  LEU B 223      43.165  49.957  21.080  1.00 56.07           C  
ANISOU 3771  CA  LEU B 223     7837   5347   8120   -102  -1364   1331       C  
ATOM   3772  C   LEU B 223      42.551  49.980  19.677  1.00 59.43           C  
ANISOU 3772  C   LEU B 223     8271   5806   8503   -179  -1501   1592       C  
ATOM   3773  O   LEU B 223      41.332  50.066  19.529  1.00 59.21           O  
ANISOU 3773  O   LEU B 223     8194   5694   8611    -74  -1588   1617       O  
ATOM   3774  CB  LEU B 223      42.808  48.644  21.796  1.00 53.83           C  
ANISOU 3774  CB  LEU B 223     7516   5250   7687      8  -1201   1125       C  
ATOM   3775  CG  LEU B 223      43.409  47.387  21.160  1.00 56.56           C  
ANISOU 3775  CG  LEU B 223     7893   5871   7727    -87  -1097   1163       C  
ATOM   3776  CD1 LEU B 223      44.810  47.112  21.684  1.00 55.30           C  
ANISOU 3776  CD1 LEU B 223     7763   5816   7433   -152   -975   1064       C  
ATOM   3777  CD2 LEU B 223      42.501  46.198  21.333  1.00 57.80           C  
ANISOU 3777  CD2 LEU B 223     8003   6155   7804     14  -1020   1066       C  
ATOM   3778  N   LYS B 224      43.418  49.890  18.657  1.00 55.66           N  
ANISOU 3778  N   LYS B 224     7847   5479   7824   -370  -1518   1779       N  
ATOM   3779  CA  LYS B 224      43.044  49.911  17.239  1.00 56.43           C  
ANISOU 3779  CA  LYS B 224     7950   5673   7820   -490  -1644   2046       C  
ATOM   3780  C   LYS B 224      43.230  48.545  16.584  1.00 58.29           C  
ANISOU 3780  C   LYS B 224     8178   6245   7727   -559  -1527   2013       C  
ATOM   3781  O   LYS B 224      42.490  48.213  15.657  1.00 58.47           O  
ANISOU 3781  O   LYS B 224     8171   6379   7665   -586  -1597   2134       O  
ATOM   3782  CB  LYS B 224      43.872  50.958  16.473  1.00 60.50           C  
ANISOU 3782  CB  LYS B 224     8513   6123   8350   -689  -1770   2304       C  
ATOM   3783  CG  LYS B 224      43.636  52.397  16.905  1.00 72.84           C  
ANISOU 3783  CG  LYS B 224    10078   7319  10279   -641  -1922   2373       C  
ATOM   3784  CD  LYS B 224      44.681  53.320  16.304  1.00 83.24           C  
ANISOU 3784  CD  LYS B 224    11449   8583  11595   -859  -2013   2607       C  
ATOM   3785  CE  LYS B 224      44.608  54.709  16.879  1.00 95.79           C  
ANISOU 3785  CE  LYS B 224    13037   9783  13576   -812  -2146   2633       C  
ATOM   3786  NZ  LYS B 224      45.654  55.589  16.299  1.00109.05           N  
ANISOU 3786  NZ  LYS B 224    14769  11406  15258  -1043  -2234   2870       N  
ATOM   3787  N   GLN B 225      44.236  47.774  17.035  1.00 53.01           N  
ANISOU 3787  N   GLN B 225     7524   5734   6883   -590  -1358   1847       N  
ATOM   3788  CA  GLN B 225      44.547  46.460  16.472  1.00 51.48           C  
ANISOU 3788  CA  GLN B 225     7310   5839   6411   -651  -1240   1780       C  
ATOM   3789  C   GLN B 225      44.620  45.378  17.556  1.00 52.77           C  
ANISOU 3789  C   GLN B 225     7451   6049   6549   -510  -1070   1512       C  
ATOM   3790  O   GLN B 225      45.214  45.594  18.614  1.00 51.25           O  
ANISOU 3790  O   GLN B 225     7275   5767   6432   -454  -1001   1385       O  
ATOM   3791  CB  GLN B 225      45.862  46.511  15.671  1.00 53.42           C  
ANISOU 3791  CB  GLN B 225     7578   6275   6442   -866  -1217   1875       C  
ATOM   3792  CG  GLN B 225      45.740  47.285  14.352  1.00 65.72           C  
ANISOU 3792  CG  GLN B 225     9142   7894   7934  -1048  -1377   2170       C  
ATOM   3793  CD  GLN B 225      46.969  47.215  13.474  1.00 85.67           C  
ANISOU 3793  CD  GLN B 225    11672  10670  10209  -1282  -1340   2254       C  
ATOM   3794  OE1 GLN B 225      47.728  46.236  13.471  1.00 81.21           O  
ANISOU 3794  OE1 GLN B 225    11078  10327   9450  -1314  -1190   2078       O  
ATOM   3795  NE2 GLN B 225      47.159  48.240  12.661  1.00 78.66           N  
ANISOU 3795  NE2 GLN B 225    10807   9760   9319  -1458  -1485   2531       N  
ATOM   3796  N   LEU B 226      43.994  44.221  17.286  1.00 48.50           N  
ANISOU 3796  N   LEU B 226     6869   5655   5905   -461  -1010   1434       N  
ATOM   3797  CA  LEU B 226      43.971  43.070  18.187  1.00 46.22           C  
ANISOU 3797  CA  LEU B 226     6551   5419   5590   -343   -863   1217       C  
ATOM   3798  C   LEU B 226      44.126  41.783  17.380  1.00 49.69           C  
ANISOU 3798  C   LEU B 226     6953   6098   5829   -409   -788   1166       C  
ATOM   3799  O   LEU B 226      43.245  41.433  16.598  1.00 49.83           O  
ANISOU 3799  O   LEU B 226     6937   6189   5809   -420   -837   1217       O  
ATOM   3800  CB  LEU B 226      42.680  43.048  19.043  1.00 45.67           C  
ANISOU 3800  CB  LEU B 226     6451   5203   5701   -168   -874   1138       C  
ATOM   3801  CG  LEU B 226      42.408  41.794  19.918  1.00 48.03           C  
ANISOU 3801  CG  LEU B 226     6711   5564   5974    -57   -739    951       C  
ATOM   3802  CD1 LEU B 226      43.472  41.604  20.988  1.00 46.63           C  
ANISOU 3802  CD1 LEU B 226     6551   5386   5779    -33   -631    829       C  
ATOM   3803  CD2 LEU B 226      41.040  41.870  20.568  1.00 49.42           C  
ANISOU 3803  CD2 LEU B 226     6843   5629   6306     84   -764    899       C  
ATOM   3804  N   ASN B 227      45.255  41.091  17.564  1.00 45.76           N  
ANISOU 3804  N   ASN B 227     6451   5721   5215   -450   -675   1052       N  
ATOM   3805  CA  ASN B 227      45.526  39.832  16.878  1.00 45.10           C  
ANISOU 3805  CA  ASN B 227     6313   5849   4973   -503   -595    958       C  
ATOM   3806  C   ASN B 227      45.436  38.680  17.873  1.00 47.20           C  
ANISOU 3806  C   ASN B 227     6551   6086   5298   -366   -482    778       C  
ATOM   3807  O   ASN B 227      46.169  38.656  18.862  1.00 45.75           O  
ANISOU 3807  O   ASN B 227     6383   5843   5156   -312   -419    703       O  
ATOM   3808  CB  ASN B 227      46.897  39.865  16.181  1.00 45.23           C  
ANISOU 3808  CB  ASN B 227     6323   6041   4821   -663   -561    959       C  
ATOM   3809  CG  ASN B 227      47.153  38.719  15.225  1.00 58.72           C  
ANISOU 3809  CG  ASN B 227     7955   7995   6361   -748   -501    860       C  
ATOM   3810  OD1 ASN B 227      46.958  37.540  15.537  1.00 54.26           O  
ANISOU 3810  OD1 ASN B 227     7342   7455   5819   -661   -417    697       O  
ATOM   3811  ND2 ASN B 227      47.648  39.038  14.048  1.00 48.33           N  
ANISOU 3811  ND2 ASN B 227     6617   6871   4874   -930   -542    950       N  
ATOM   3812  N   LEU B 228      44.505  37.745  17.623  1.00 43.94           N  
ANISOU 3812  N   LEU B 228     6090   5714   4891   -317   -464    722       N  
ATOM   3813  CA  LEU B 228      44.296  36.555  18.453  1.00 42.18           C  
ANISOU 3813  CA  LEU B 228     5832   5463   4732   -206   -370    580       C  
ATOM   3814  C   LEU B 228      44.300  35.289  17.577  1.00 45.33           C  
ANISOU 3814  C   LEU B 228     6160   6014   5048   -256   -322    479       C  
ATOM   3815  O   LEU B 228      43.912  34.218  18.042  1.00 44.51           O  
ANISOU 3815  O   LEU B 228     6017   5879   5016   -177   -264    380       O  
ATOM   3816  CB  LEU B 228      42.985  36.658  19.269  1.00 41.70           C  
ANISOU 3816  CB  LEU B 228     5772   5260   4812    -80   -393    592       C  
ATOM   3817  CG  LEU B 228      42.895  37.718  20.387  1.00 45.19           C  
ANISOU 3817  CG  LEU B 228     6256   5548   5367     -2   -417    623       C  
ATOM   3818  CD1 LEU B 228      41.459  37.890  20.842  1.00 44.93           C  
ANISOU 3818  CD1 LEU B 228     6199   5418   5456     97   -456    630       C  
ATOM   3819  CD2 LEU B 228      43.764  37.357  21.587  1.00 45.57           C  
ANISOU 3819  CD2 LEU B 228     6309   5579   5428     52   -325    530       C  
ATOM   3820  N   ALA B 229      44.773  35.415  16.320  1.00 42.36           N  
ANISOU 3820  N   ALA B 229     5759   5812   4525   -397   -348    499       N  
ATOM   3821  CA  ALA B 229      44.849  34.338  15.331  1.00 42.71           C  
ANISOU 3821  CA  ALA B 229     5717   6038   4473   -470   -306    376       C  
ATOM   3822  C   ALA B 229      45.865  33.244  15.712  1.00 47.06           C  
ANISOU 3822  C   ALA B 229     6216   6617   5047   -440   -199    194       C  
ATOM   3823  O   ALA B 229      46.773  33.499  16.501  1.00 46.65           O  
ANISOU 3823  O   ALA B 229     6199   6498   5029   -403   -167    190       O  
ATOM   3824  CB  ALA B 229      45.204  34.915  13.968  1.00 44.73           C  
ANISOU 3824  CB  ALA B 229     5952   6505   4539   -647   -362    452       C  
ATOM   3825  N   SER B 230      45.711  32.029  15.130  1.00 43.82           N  
ANISOU 3825  N   SER B 230     5713   6303   4632   -455   -152     35       N  
ATOM   3826  CA  SER B 230      46.571  30.849  15.330  1.00 43.16           C  
ANISOU 3826  CA  SER B 230     5553   6237   4608   -423    -65   -160       C  
ATOM   3827  C   SER B 230      46.683  30.448  16.815  1.00 45.25           C  
ANISOU 3827  C   SER B 230     5854   6289   5050   -273    -31   -156       C  
ATOM   3828  O   SER B 230      47.784  30.219  17.322  1.00 44.80           O  
ANISOU 3828  O   SER B 230     5783   6218   5022   -246     11   -217       O  
ATOM   3829  CB  SER B 230      47.956  31.058  14.715  1.00 46.83           C  
ANISOU 3829  CB  SER B 230     5976   6882   4936   -535    -35   -233       C  
ATOM   3830  OG  SER B 230      47.863  31.349  13.331  1.00 56.98           O  
ANISOU 3830  OG  SER B 230     7211   8405   6035   -693    -63   -239       O  
ATOM   3831  N   ASN B 231      45.530  30.333  17.496  1.00 40.01           N  
ANISOU 3831  N   ASN B 231     5225   5482   4497   -183    -50    -86       N  
ATOM   3832  CA  ASN B 231      45.479  29.914  18.897  1.00 38.26           C  
ANISOU 3832  CA  ASN B 231     5026   5090   4420    -60    -21    -64       C  
ATOM   3833  C   ASN B 231      44.612  28.642  19.019  1.00 40.55           C  
ANISOU 3833  C   ASN B 231     5257   5307   4845     -8      2   -133       C  
ATOM   3834  O   ASN B 231      44.450  27.939  18.025  1.00 40.75           O  
ANISOU 3834  O   ASN B 231     5208   5414   4862    -63     10   -249       O  
ATOM   3835  CB  ASN B 231      44.989  31.063  19.788  1.00 36.92           C  
ANISOU 3835  CB  ASN B 231     4945   4828   4255    -11    -59     86       C  
ATOM   3836  CG  ASN B 231      46.078  32.054  20.108  1.00 53.90           C  
ANISOU 3836  CG  ASN B 231     7148   6996   6336    -37    -66    134       C  
ATOM   3837  OD1 ASN B 231      47.061  31.729  20.762  1.00 45.61           O  
ANISOU 3837  OD1 ASN B 231     6089   5931   5310     -4    -26     93       O  
ATOM   3838  ND2 ASN B 231      45.929  33.287  19.664  1.00 44.57           N  
ANISOU 3838  ND2 ASN B 231     6016   5839   5079    -98   -126    230       N  
ATOM   3839  N   GLN B 232      44.092  28.324  20.217  1.00 36.36           N  
ANISOU 3839  N   GLN B 232     4746   4635   4432     84     14    -70       N  
ATOM   3840  CA  GLN B 232      43.266  27.126  20.435  1.00 36.42           C  
ANISOU 3840  CA  GLN B 232     4699   4558   4580    121     33   -110       C  
ATOM   3841  C   GLN B 232      41.877  27.517  20.991  1.00 39.46           C  
ANISOU 3841  C   GLN B 232     5119   4889   4985    156     12     -3       C  
ATOM   3842  O   GLN B 232      41.281  26.774  21.779  1.00 38.78           O  
ANISOU 3842  O   GLN B 232     5012   4712   5012    200     32     24       O  
ATOM   3843  CB  GLN B 232      43.986  26.137  21.382  1.00 37.42           C  
ANISOU 3843  CB  GLN B 232     4793   4577   4846    184     65   -126       C  
ATOM   3844  CG  GLN B 232      45.309  25.573  20.844  1.00 51.23           C  
ANISOU 3844  CG  GLN B 232     6481   6366   6620    167     84   -262       C  
ATOM   3845  CD  GLN B 232      45.181  24.854  19.519  1.00 71.96           C  
ANISOU 3845  CD  GLN B 232     9015   9063   9265    104     95   -440       C  
ATOM   3846  OE1 GLN B 232      44.274  24.040  19.301  1.00 68.79           O  
ANISOU 3846  OE1 GLN B 232     8564   8600   8972    104     96   -488       O  
ATOM   3847  NE2 GLN B 232      46.103  25.129  18.606  1.00 63.43           N  
ANISOU 3847  NE2 GLN B 232     7897   8129   8075     39    106   -556       N  
ATOM   3848  N   LEU B 233      41.373  28.689  20.566  1.00 35.08           N  
ANISOU 3848  N   LEU B 233     4609   4393   4328    130    -34     59       N  
ATOM   3849  CA  LEU B 233      40.103  29.241  21.032  1.00 34.27           C  
ANISOU 3849  CA  LEU B 233     4524   4249   4247    169    -62    140       C  
ATOM   3850  C   LEU B 233      38.910  28.554  20.398  1.00 38.12           C  
ANISOU 3850  C   LEU B 233     4951   4753   4780    148    -71     96       C  
ATOM   3851  O   LEU B 233      38.755  28.554  19.175  1.00 38.63           O  
ANISOU 3851  O   LEU B 233     4986   4913   4779     82   -102     48       O  
ATOM   3852  CB  LEU B 233      40.025  30.759  20.765  1.00 34.20           C  
ANISOU 3852  CB  LEU B 233     4573   4271   4152    157   -126    221       C  
ATOM   3853  CG  LEU B 233      41.011  31.658  21.514  1.00 37.76           C  
ANISOU 3853  CG  LEU B 233     5084   4690   4572    178   -123    267       C  
ATOM   3854  CD1 LEU B 233      41.055  33.040  20.883  1.00 37.82           C  
ANISOU 3854  CD1 LEU B 233     5138   4720   4513    136   -199    340       C  
ATOM   3855  CD2 LEU B 233      40.671  31.753  22.999  1.00 36.55           C  
ANISOU 3855  CD2 LEU B 233     4939   4460   4487    261    -93    294       C  
ATOM   3856  N   LYS B 234      38.056  27.981  21.243  1.00 34.33           N  
ANISOU 3856  N   LYS B 234     4445   4199   4399    194    -43    114       N  
ATOM   3857  CA  LYS B 234      36.828  27.316  20.810  1.00 34.11           C  
ANISOU 3857  CA  LYS B 234     4353   4177   4429    175    -47     75       C  
ATOM   3858  C   LYS B 234      35.659  28.268  21.008  1.00 37.17           C  
ANISOU 3858  C   LYS B 234     4746   4579   4796    207    -90    141       C  
ATOM   3859  O   LYS B 234      34.623  28.128  20.355  1.00 36.87           O  
ANISOU 3859  O   LYS B 234     4658   4584   4767    185   -120    114       O  
ATOM   3860  CB  LYS B 234      36.616  25.997  21.571  1.00 36.05           C  
ANISOU 3860  CB  LYS B 234     4553   4330   4812    187      8     58       C  
ATOM   3861  CG  LYS B 234      37.594  24.901  21.164  1.00 44.52           C  
ANISOU 3861  CG  LYS B 234     5589   5367   5959    159     34    -38       C  
ATOM   3862  CD  LYS B 234      37.317  23.598  21.897  1.00 57.38           C  
ANISOU 3862  CD  LYS B 234     7169   6872   7760    168     68    -28       C  
ATOM   3863  CE  LYS B 234      38.240  22.493  21.445  1.00 70.15           C  
ANISOU 3863  CE  LYS B 234     8733   8424   9496    153     81   -142       C  
ATOM   3864  NZ  LYS B 234      38.072  21.269  22.272  1.00 82.77           N  
ANISOU 3864  NZ  LYS B 234    10288   9868  11294    162     97    -97       N  
ATOM   3865  N   SER B 235      35.845  29.258  21.900  1.00 33.45           N  
ANISOU 3865  N   SER B 235     4325   4078   4306    261    -98    211       N  
ATOM   3866  CA  SER B 235      34.849  30.270  22.235  1.00 33.49           C  
ANISOU 3866  CA  SER B 235     4324   4079   4320    309   -140    252       C  
ATOM   3867  C   SER B 235      35.488  31.501  22.859  1.00 37.92           C  
ANISOU 3867  C   SER B 235     4945   4609   4853    351   -161    296       C  
ATOM   3868  O   SER B 235      36.685  31.512  23.172  1.00 37.18           O  
ANISOU 3868  O   SER B 235     4899   4506   4724    341   -133    303       O  
ATOM   3869  CB  SER B 235      33.812  29.699  23.201  1.00 36.48           C  
ANISOU 3869  CB  SER B 235     4645   4443   4774    340    -92    242       C  
ATOM   3870  OG  SER B 235      34.400  29.364  24.448  1.00 43.88           O  
ANISOU 3870  OG  SER B 235     5597   5354   5723    357    -27    266       O  
ATOM   3871  N   VAL B 236      34.663  32.537  23.040  1.00 35.16           N  
ANISOU 3871  N   VAL B 236     4582   4240   4537    400   -215    314       N  
ATOM   3872  CA  VAL B 236      34.983  33.796  23.710  1.00 35.32           C  
ANISOU 3872  CA  VAL B 236     4636   4210   4574    450   -243    330       C  
ATOM   3873  C   VAL B 236      33.789  34.145  24.614  1.00 40.61           C  
ANISOU 3873  C   VAL B 236     5236   4870   5324    522   -235    283       C  
ATOM   3874  O   VAL B 236      32.658  33.795  24.255  1.00 40.51           O  
ANISOU 3874  O   VAL B 236     5160   4883   5349    528   -253    268       O  
ATOM   3875  CB  VAL B 236      35.357  34.969  22.747  1.00 39.89           C  
ANISOU 3875  CB  VAL B 236     5262   4756   5138    428   -347    394       C  
ATOM   3876  CG1 VAL B 236      36.709  34.739  22.079  1.00 39.42           C  
ANISOU 3876  CG1 VAL B 236     5263   4734   4979    348   -336    423       C  
ATOM   3877  CG2 VAL B 236      34.266  35.250  21.712  1.00 40.48           C  
ANISOU 3877  CG2 VAL B 236     5295   4849   5239    421   -439    433       C  
ATOM   3878  N   PRO B 237      33.977  34.817  25.777  1.00 38.18           N  
ANISOU 3878  N   PRO B 237     4922   4545   5039    572   -206    241       N  
ATOM   3879  CA  PRO B 237      32.801  35.193  26.590  1.00 38.40           C  
ANISOU 3879  CA  PRO B 237     4859   4592   5139    635   -195    164       C  
ATOM   3880  C   PRO B 237      31.966  36.255  25.875  1.00 43.08           C  
ANISOU 3880  C   PRO B 237     5419   5114   5836    689   -308    159       C  
ATOM   3881  O   PRO B 237      32.523  37.043  25.108  1.00 42.57           O  
ANISOU 3881  O   PRO B 237     5415   4971   5788    680   -394    223       O  
ATOM   3882  CB  PRO B 237      33.413  35.746  27.886  1.00 40.02           C  
ANISOU 3882  CB  PRO B 237     5063   4815   5327    662   -142    103       C  
ATOM   3883  CG  PRO B 237      34.861  35.415  27.833  1.00 43.27           C  
ANISOU 3883  CG  PRO B 237     5565   5222   5655    611   -116    163       C  
ATOM   3884  CD  PRO B 237      35.226  35.308  26.393  1.00 38.94           C  
ANISOU 3884  CD  PRO B 237     5076   4622   5095    569   -183    240       C  
ATOM   3885  N   ASP B 238      30.638  36.258  26.089  1.00 41.04           N  
ANISOU 3885  N   ASP B 238     5058   4884   5651    737   -314     93       N  
ATOM   3886  CA  ASP B 238      29.730  37.234  25.472  1.00 42.15           C  
ANISOU 3886  CA  ASP B 238     5145   4953   5919    804   -433     86       C  
ATOM   3887  C   ASP B 238      30.095  38.659  25.894  1.00 46.35           C  
ANISOU 3887  C   ASP B 238     5681   5369   6559    871   -495     43       C  
ATOM   3888  O   ASP B 238      30.382  38.885  27.071  1.00 46.25           O  
ANISOU 3888  O   ASP B 238     5643   5381   6550    897   -420    -64       O  
ATOM   3889  CB  ASP B 238      28.264  36.939  25.848  1.00 44.85           C  
ANISOU 3889  CB  ASP B 238     5353   5365   6322    849   -411     -8       C  
ATOM   3890  CG  ASP B 238      27.678  35.647  25.302  1.00 56.14           C  
ANISOU 3890  CG  ASP B 238     6759   6888   7682    783   -373     27       C  
ATOM   3891  OD1 ASP B 238      28.284  35.054  24.381  1.00 58.33           O  
ANISOU 3891  OD1 ASP B 238     7114   7165   7885    712   -389    120       O  
ATOM   3892  OD2 ASP B 238      26.597  35.246  25.774  1.00 59.04           O  
ANISOU 3892  OD2 ASP B 238     7020   7335   8077    797   -326    -51       O  
ATOM   3893  N   GLY B 239      30.100  39.583  24.929  1.00 43.03           N  
ANISOU 3893  N   GLY B 239     5291   4831   6228    887   -634    133       N  
ATOM   3894  CA  GLY B 239      30.420  40.994  25.139  1.00 43.48           C  
ANISOU 3894  CA  GLY B 239     5354   4734   6433    944   -721    114       C  
ATOM   3895  C   GLY B 239      31.894  41.314  25.316  1.00 46.40           C  
ANISOU 3895  C   GLY B 239     5832   5061   6736    886   -695    155       C  
ATOM   3896  O   GLY B 239      32.224  42.393  25.810  1.00 46.86           O  
ANISOU 3896  O   GLY B 239     5883   5005   6916    931   -731     92       O  
ATOM   3897  N   ILE B 240      32.792  40.394  24.904  1.00 42.10           N  
ANISOU 3897  N   ILE B 240     5377   4606   6013    788   -635    245       N  
ATOM   3898  CA  ILE B 240      34.251  40.528  25.052  1.00 41.12           C  
ANISOU 3898  CA  ILE B 240     5349   4473   5804    723   -598    280       C  
ATOM   3899  C   ILE B 240      34.811  41.775  24.314  1.00 45.72           C  
ANISOU 3899  C   ILE B 240     5989   4912   6470    697   -728    387       C  
ATOM   3900  O   ILE B 240      35.633  42.489  24.897  1.00 46.00           O  
ANISOU 3900  O   ILE B 240     6057   4878   6544    695   -719    348       O  
ATOM   3901  CB  ILE B 240      35.020  39.229  24.652  1.00 42.71           C  
ANISOU 3901  CB  ILE B 240     5610   4799   5819    631   -514    337       C  
ATOM   3902  CG1 ILE B 240      36.545  39.367  24.930  1.00 43.02           C  
ANISOU 3902  CG1 ILE B 240     5730   4840   5776    575   -472    353       C  
ATOM   3903  CG2 ILE B 240      34.714  38.768  23.211  1.00 42.63           C  
ANISOU 3903  CG2 ILE B 240     5613   4832   5753    570   -579    448       C  
ATOM   3904  CD1 ILE B 240      37.400  38.148  24.716  1.00 50.57           C  
ANISOU 3904  CD1 ILE B 240     6724   5906   6585    505   -385    373       C  
ATOM   3905  N   PHE B 241      34.370  42.035  23.071  1.00 41.89           N  
ANISOU 3905  N   PHE B 241     5511   4393   6013    668   -851    527       N  
ATOM   3906  CA  PHE B 241      34.864  43.159  22.266  1.00 42.47           C  
ANISOU 3906  CA  PHE B 241     5638   4343   6157    619   -989    676       C  
ATOM   3907  C   PHE B 241      33.936  44.389  22.267  1.00 49.42           C  
ANISOU 3907  C   PHE B 241     6450   5035   7292    715  -1137    688       C  
ATOM   3908  O   PHE B 241      34.195  45.326  21.512  1.00 51.63           O  
ANISOU 3908  O   PHE B 241     6765   5193   7658    672  -1279    848       O  
ATOM   3909  CB  PHE B 241      35.100  42.705  20.810  1.00 43.44           C  
ANISOU 3909  CB  PHE B 241     5808   4574   6123    498  -1044    853       C  
ATOM   3910  CG  PHE B 241      35.819  41.388  20.633  1.00 42.41           C  
ANISOU 3910  CG  PHE B 241     5714   4628   5772    415   -913    820       C  
ATOM   3911  CD1 PHE B 241      37.091  41.195  21.159  1.00 43.90           C  
ANISOU 3911  CD1 PHE B 241     5961   4846   5874    369   -817    773       C  
ATOM   3912  CD2 PHE B 241      35.243  40.357  19.902  1.00 43.21           C  
ANISOU 3912  CD2 PHE B 241     5780   4869   5767    381   -895    831       C  
ATOM   3913  CE1 PHE B 241      37.756  39.977  20.991  1.00 43.39           C  
ANISOU 3913  CE1 PHE B 241     5914   4931   5639    305   -710    735       C  
ATOM   3914  CE2 PHE B 241      35.914  39.147  19.721  1.00 44.42           C  
ANISOU 3914  CE2 PHE B 241     5954   5168   5756    310   -783    781       C  
ATOM   3915  CZ  PHE B 241      37.165  38.963  20.267  1.00 41.74           C  
ANISOU 3915  CZ  PHE B 241     5668   4840   5351    277   -694    735       C  
ATOM   3916  N   ASP B 242      32.898  44.413  23.123  1.00 46.35           N  
ANISOU 3916  N   ASP B 242     5957   4622   7033    839  -1107    520       N  
ATOM   3917  CA  ASP B 242      31.909  45.499  23.196  1.00 48.35           C  
ANISOU 3917  CA  ASP B 242     6116   4699   7557    953  -1241    486       C  
ATOM   3918  C   ASP B 242      32.463  46.868  23.634  1.00 54.05           C  
ANISOU 3918  C   ASP B 242     6845   5199   8493    986  -1319    455       C  
ATOM   3919  O   ASP B 242      31.867  47.891  23.288  1.00 55.56           O  
ANISOU 3919  O   ASP B 242     6982   5196   8931   1052  -1482    507       O  
ATOM   3920  CB  ASP B 242      30.759  45.113  24.141  1.00 50.20           C  
ANISOU 3920  CB  ASP B 242     6218   5000   7854   1068  -1160    269       C  
ATOM   3921  CG  ASP B 242      29.750  44.145  23.553  1.00 60.07           C  
ANISOU 3921  CG  ASP B 242     7417   6391   9018   1068  -1156    308       C  
ATOM   3922  OD1 ASP B 242      29.969  43.671  22.415  1.00 58.90           O  
ANISOU 3922  OD1 ASP B 242     7336   6310   8736    976  -1203    489       O  
ATOM   3923  OD2 ASP B 242      28.743  43.855  24.232  1.00 69.52           O  
ANISOU 3923  OD2 ASP B 242     8496   7646  10273   1152  -1101    146       O  
ATOM   3924  N   ARG B 243      33.563  46.897  24.400  1.00 50.33           N  
ANISOU 3924  N   ARG B 243     6430   4747   7947    943  -1212    365       N  
ATOM   3925  CA  ARG B 243      34.121  48.155  24.906  1.00 51.62           C  
ANISOU 3925  CA  ARG B 243     6593   4707   8315    966  -1271    302       C  
ATOM   3926  C   ARG B 243      35.360  48.609  24.096  1.00 55.49           C  
ANISOU 3926  C   ARG B 243     7211   5127   8748    829  -1340    516       C  
ATOM   3927  O   ARG B 243      36.064  49.532  24.516  1.00 55.55           O  
ANISOU 3927  O   ARG B 243     7235   4983   8887    816  -1368    471       O  
ATOM   3928  CB  ARG B 243      34.443  48.034  26.414  1.00 50.89           C  
ANISOU 3928  CB  ARG B 243     6450   4691   8196   1012  -1113     31       C  
ATOM   3929  CG  ARG B 243      33.200  47.817  27.280  1.00 59.28           C  
ANISOU 3929  CG  ARG B 243     7364   5822   9338   1136  -1055   -194       C  
ATOM   3930  CD  ARG B 243      33.535  47.663  28.747  1.00 70.17           C  
ANISOU 3930  CD  ARG B 243     8684   7328  10651   1156   -899   -448       C  
ATOM   3931  NE  ARG B 243      33.347  48.916  29.479  1.00 87.62           N  
ANISOU 3931  NE  ARG B 243    10790   9370  13133   1244   -950   -661       N  
ATOM   3932  CZ  ARG B 243      33.731  49.121  30.737  1.00105.66           C  
ANISOU 3932  CZ  ARG B 243    13009  11737  15399   1256   -841   -904       C  
ATOM   3933  NH1 ARG B 243      34.346  48.160  31.417  1.00 90.38           N  
ANISOU 3933  NH1 ARG B 243    11110  10050  13181   1183   -683   -933       N  
ATOM   3934  NH2 ARG B 243      33.515  50.293  31.320  1.00 97.15           N  
ANISOU 3934  NH2 ARG B 243    11821  10497  14595   1337   -896  -1121       N  
ATOM   3935  N   LEU B 244      35.583  48.001  22.911  1.00 51.52           N  
ANISOU 3935  N   LEU B 244     6783   4739   8055    719  -1371    737       N  
ATOM   3936  CA  LEU B 244      36.700  48.340  22.024  1.00 51.58           C  
ANISOU 3936  CA  LEU B 244     6896   4730   7970    567  -1432    950       C  
ATOM   3937  C   LEU B 244      36.222  49.365  20.976  1.00 58.53           C  
ANISOU 3937  C   LEU B 244     7771   5429   9040    546  -1656   1183       C  
ATOM   3938  O   LEU B 244      36.081  49.063  19.787  1.00 58.74           O  
ANISOU 3938  O   LEU B 244     7825   5558   8937    456  -1733   1396       O  
ATOM   3939  CB  LEU B 244      37.305  47.072  21.381  1.00 49.63           C  
ANISOU 3939  CB  LEU B 244     6716   4746   7397    447  -1328   1029       C  
ATOM   3940  CG  LEU B 244      37.908  46.037  22.348  1.00 51.67           C  
ANISOU 3940  CG  LEU B 244     6985   5168   7480    456  -1128    842       C  
ATOM   3941  CD1 LEU B 244      38.299  44.767  21.617  1.00 50.02           C  
ANISOU 3941  CD1 LEU B 244     6815   5184   7007    360  -1049    907       C  
ATOM   3942  CD2 LEU B 244      39.110  46.596  23.090  1.00 53.46           C  
ANISOU 3942  CD2 LEU B 244     7256   5337   7720    418  -1076    771       C  
ATOM   3943  N   THR B 245      35.976  50.593  21.463  1.00 57.00           N  
ANISOU 3943  N   THR B 245     7530   4964   9164    628  -1764   1133       N  
ATOM   3944  CA  THR B 245      35.427  51.744  20.740  1.00 59.48           C  
ANISOU 3944  CA  THR B 245     7816   5031   9754    643  -1999   1331       C  
ATOM   3945  C   THR B 245      36.342  52.308  19.628  1.00 64.10           C  
ANISOU 3945  C   THR B 245     8503   5578  10277    455  -2122   1651       C  
ATOM   3946  O   THR B 245      35.826  52.959  18.717  1.00 65.46           O  
ANISOU 3946  O   THR B 245     8659   5628  10583    430  -2325   1898       O  
ATOM   3947  CB  THR B 245      35.063  52.859  21.737  1.00 69.51           C  
ANISOU 3947  CB  THR B 245     8997   6006  11406    785  -2061   1137       C  
ATOM   3948  OG1 THR B 245      36.179  53.125  22.589  1.00 68.99           O  
ANISOU 3948  OG1 THR B 245     8977   5914  11324    739  -1950    990       O  
ATOM   3949  CG2 THR B 245      33.849  52.507  22.587  1.00 67.52           C  
ANISOU 3949  CG2 THR B 245     8608   5779  11268    972  -1999    863       C  
ATOM   3950  N   SER B 246      37.669  52.074  19.693  1.00 59.54           N  
ANISOU 3950  N   SER B 246     8016   5108   9497    318  -2011   1657       N  
ATOM   3951  CA  SER B 246      38.616  52.582  18.689  1.00 60.22           C  
ANISOU 3951  CA  SER B 246     8190   5191   9500    118  -2109   1945       C  
ATOM   3952  C   SER B 246      39.143  51.486  17.748  1.00 62.91           C  
ANISOU 3952  C   SER B 246     8589   5873   9440    -40  -2022   2068       C  
ATOM   3953  O   SER B 246      39.999  51.778  16.907  1.00 63.88           O  
ANISOU 3953  O   SER B 246     8775   6059   9436   -228  -2077   2288       O  
ATOM   3954  CB  SER B 246      39.797  53.267  19.373  1.00 63.33           C  
ANISOU 3954  CB  SER B 246     8630   5452   9979     60  -2063   1864       C  
ATOM   3955  OG  SER B 246      39.394  54.450  20.042  1.00 73.33           O  
ANISOU 3955  OG  SER B 246     9838   6377  11646    173  -2179   1783       O  
ATOM   3956  N   LEU B 247      38.642  50.237  17.889  1.00 57.03           N  
ANISOU 3956  N   LEU B 247     7813   5351   8506     27  -1889   1920       N  
ATOM   3957  CA  LEU B 247      39.084  49.083  17.102  1.00 55.06           C  
ANISOU 3957  CA  LEU B 247     7596   5421   7904   -101  -1792   1972       C  
ATOM   3958  C   LEU B 247      38.904  49.301  15.601  1.00 60.53           C  
ANISOU 3958  C   LEU B 247     8295   6212   8490   -251  -1951   2280       C  
ATOM   3959  O   LEU B 247      37.869  49.806  15.167  1.00 61.98           O  
ANISOU 3959  O   LEU B 247     8431   6282   8838   -195  -2116   2416       O  
ATOM   3960  CB  LEU B 247      38.362  47.799  17.539  1.00 52.92           C  
ANISOU 3960  CB  LEU B 247     7272   5310   7523     15  -1651   1762       C  
ATOM   3961  CG  LEU B 247      38.977  46.484  17.033  1.00 55.61           C  
ANISOU 3961  CG  LEU B 247     7638   5955   7538    -91  -1509   1723       C  
ATOM   3962  CD1 LEU B 247      40.169  46.059  17.880  1.00 53.81           C  
ANISOU 3962  CD1 LEU B 247     7450   5777   7217   -104  -1341   1552       C  
ATOM   3963  CD2 LEU B 247      37.941  45.387  16.966  1.00 56.66           C  
ANISOU 3963  CD2 LEU B 247     7707   6219   7603     -7  -1452   1619       C  
ATOM   3964  N   GLN B 248      39.935  48.930  14.823  1.00 56.76           N  
ANISOU 3964  N   GLN B 248     7866   5964   7735   -446  -1902   2385       N  
ATOM   3965  CA  GLN B 248      39.958  49.050  13.363  1.00 58.36           C  
ANISOU 3965  CA  GLN B 248     8071   6341   7763   -634  -2029   2672       C  
ATOM   3966  C   GLN B 248      40.238  47.696  12.712  1.00 61.37           C  
ANISOU 3966  C   GLN B 248     8433   7093   7791   -731  -1892   2589       C  
ATOM   3967  O   GLN B 248      39.609  47.368  11.706  1.00 61.97           O  
ANISOU 3967  O   GLN B 248     8465   7348   7734   -798  -1969   2716       O  
ATOM   3968  CB  GLN B 248      41.011  50.080  12.914  1.00 61.20           C  
ANISOU 3968  CB  GLN B 248     8490   6636   8127   -821  -2121   2900       C  
ATOM   3969  CG  GLN B 248      40.613  51.529  13.188  1.00 75.32           C  
ANISOU 3969  CG  GLN B 248    10284   8048  10287   -762  -2317   3057       C  
ATOM   3970  CD  GLN B 248      41.789  52.475  13.306  1.00 92.32           C  
ANISOU 3970  CD  GLN B 248    12500  10071  12507   -904  -2349   3171       C  
ATOM   3971  OE1 GLN B 248      42.863  52.276  12.720  1.00 86.83           O  
ANISOU 3971  OE1 GLN B 248    11843   9602  11547  -1110  -2288   3257       O  
ATOM   3972  NE2 GLN B 248      41.600  53.550  14.058  1.00 83.64           N  
ANISOU 3972  NE2 GLN B 248    11402   8603  11777   -802  -2450   3163       N  
ATOM   3973  N   LYS B 249      41.185  46.916  13.276  1.00 55.58           N  
ANISOU 3973  N   LYS B 249     7723   6475   6919   -739  -1696   2371       N  
ATOM   3974  CA  LYS B 249      41.568  45.613  12.728  1.00 53.94           C  
ANISOU 3974  CA  LYS B 249     7487   6593   6417   -823  -1558   2253       C  
ATOM   3975  C   LYS B 249      41.572  44.521  13.799  1.00 54.90           C  
ANISOU 3975  C   LYS B 249     7594   6712   6554   -666  -1373   1948       C  
ATOM   3976  O   LYS B 249      42.091  44.726  14.898  1.00 53.63           O  
ANISOU 3976  O   LYS B 249     7467   6396   6515   -580  -1299   1824       O  
ATOM   3977  CB  LYS B 249      42.951  45.689  12.055  1.00 56.70           C  
ANISOU 3977  CB  LYS B 249     7862   7139   6541  -1042  -1518   2329       C  
ATOM   3978  CG  LYS B 249      42.992  46.515  10.776  1.00 65.70           C  
ANISOU 3978  CG  LYS B 249     9001   8388   7575  -1251  -1688   2650       C  
ATOM   3979  CD  LYS B 249      44.427  46.762  10.332  1.00 74.78           C  
ANISOU 3979  CD  LYS B 249    10176   9703   8535  -1468  -1644   2719       C  
ATOM   3980  CE  LYS B 249      44.520  47.666   9.126  1.00 89.24           C  
ANISOU 3980  CE  LYS B 249    12008  11635  10265  -1698  -1821   3074       C  
ATOM   3981  NZ  LYS B 249      44.150  46.966   7.868  1.00100.12           N  
ANISOU 3981  NZ  LYS B 249    13309  13379  11353  -1835  -1841   3138       N  
ATOM   3982  N   ILE B 250      41.002  43.352  13.467  1.00 50.33           N  
ANISOU 3982  N   ILE B 250     6959   6312   5853   -640  -1303   1833       N  
ATOM   3983  CA  ILE B 250      40.968  42.200  14.367  1.00 47.81           C  
ANISOU 3983  CA  ILE B 250     6619   6004   5544   -512  -1139   1573       C  
ATOM   3984  C   ILE B 250      41.255  40.908  13.574  1.00 50.49           C  
ANISOU 3984  C   ILE B 250     6906   6625   5654   -603  -1042   1466       C  
ATOM   3985  O   ILE B 250      40.716  40.706  12.485  1.00 51.10           O  
ANISOU 3985  O   ILE B 250     6934   6867   5613   -689  -1108   1545       O  
ATOM   3986  CB  ILE B 250      39.657  42.118  15.218  1.00 50.26           C  
ANISOU 3986  CB  ILE B 250     6898   6140   6059   -319  -1153   1493       C  
ATOM   3987  CG1 ILE B 250      39.778  41.056  16.352  1.00 48.66           C  
ANISOU 3987  CG1 ILE B 250     6683   5931   5876   -202   -984   1253       C  
ATOM   3988  CG2 ILE B 250      38.385  41.942  14.355  1.00 51.61           C  
ANISOU 3988  CG2 ILE B 250     7008   6383   6220   -317  -1257   1581       C  
ATOM   3989  CD1 ILE B 250      38.795  41.182  17.524  1.00 54.78           C  
ANISOU 3989  CD1 ILE B 250     7434   6523   6856    -25   -974   1159       C  
ATOM   3990  N   TRP B 251      42.140  40.064  14.123  1.00 45.59           N  
ANISOU 3990  N   TRP B 251     6286   6058   4979   -587   -892   1281       N  
ATOM   3991  CA  TRP B 251      42.521  38.761  13.572  1.00 44.61           C  
ANISOU 3991  CA  TRP B 251     6100   6158   4692   -647   -784   1124       C  
ATOM   3992  C   TRP B 251      41.974  37.684  14.496  1.00 46.55           C  
ANISOU 3992  C   TRP B 251     6318   6318   5051   -489   -684    938       C  
ATOM   3993  O   TRP B 251      42.287  37.698  15.689  1.00 45.83           O  
ANISOU 3993  O   TRP B 251     6262   6076   5075   -384   -622    869       O  
ATOM   3994  CB  TRP B 251      44.054  38.632  13.441  1.00 43.16           C  
ANISOU 3994  CB  TRP B 251     5923   6098   4379   -755   -703   1062       C  
ATOM   3995  CG  TRP B 251      44.698  39.472  12.379  1.00 45.56           C  
ANISOU 3995  CG  TRP B 251     6233   6557   4520   -954   -781   1232       C  
ATOM   3996  CD1 TRP B 251      45.135  39.050  11.159  1.00 49.64           C  
ANISOU 3996  CD1 TRP B 251     6682   7371   4807  -1127   -766   1216       C  
ATOM   3997  CD2 TRP B 251      45.074  40.852  12.485  1.00 46.18           C  
ANISOU 3997  CD2 TRP B 251     6383   6513   4651  -1014   -878   1432       C  
ATOM   3998  NE1 TRP B 251      45.726  40.089  10.481  1.00 50.69           N  
ANISOU 3998  NE1 TRP B 251     6840   7594   4825  -1303   -850   1419       N  
ATOM   3999  CE2 TRP B 251      45.710  41.207  11.275  1.00 51.91           C  
ANISOU 3999  CE2 TRP B 251     7084   7476   5162  -1236   -924   1562       C  
ATOM   4000  CE3 TRP B 251      44.929  41.830  13.485  1.00 47.09           C  
ANISOU 4000  CE3 TRP B 251     6568   6343   4979   -909   -931   1506       C  
ATOM   4001  CZ2 TRP B 251      46.180  42.503  11.028  1.00 52.57           C  
ANISOU 4001  CZ2 TRP B 251     7222   7503   5249  -1361  -1030   1794       C  
ATOM   4002  CZ3 TRP B 251      45.410  43.109  13.246  1.00 49.84           C  
ANISOU 4002  CZ3 TRP B 251     6967   6619   5353  -1020  -1035   1707       C  
ATOM   4003  CH2 TRP B 251      46.021  43.437  12.029  1.00 52.26           C  
ANISOU 4003  CH2 TRP B 251     7258   7146   5454  -1246  -1087   1864       C  
ATOM   4004  N   LEU B 252      41.143  36.771  13.966  1.00 42.54           N  
ANISOU 4004  N   LEU B 252     5742   5911   4510   -483   -672    864       N  
ATOM   4005  CA  LEU B 252      40.532  35.692  14.750  1.00 40.57           C  
ANISOU 4005  CA  LEU B 252     5459   5584   4372   -356   -586    707       C  
ATOM   4006  C   LEU B 252      40.616  34.326  14.043  1.00 44.19           C  
ANISOU 4006  C   LEU B 252     5832   6216   4740   -413   -511    543       C  
ATOM   4007  O   LEU B 252      40.179  33.322  14.616  1.00 43.32           O  
ANISOU 4007  O   LEU B 252     5688   6041   4731   -326   -440    417       O  
ATOM   4008  CB  LEU B 252      39.061  36.032  15.068  1.00 40.50           C  
ANISOU 4008  CB  LEU B 252     5442   5451   4495   -253   -658    771       C  
ATOM   4009  CG  LEU B 252      38.804  37.128  16.116  1.00 44.48           C  
ANISOU 4009  CG  LEU B 252     6001   5741   5156   -147   -705    850       C  
ATOM   4010  CD1 LEU B 252      37.369  37.591  16.069  1.00 44.99           C  
ANISOU 4010  CD1 LEU B 252     6035   5729   5331    -76   -806    923       C  
ATOM   4011  CD2 LEU B 252      39.155  36.657  17.529  1.00 44.34           C  
ANISOU 4011  CD2 LEU B 252     6001   5614   5234    -39   -591    724       C  
ATOM   4012  N   HIS B 253      41.202  34.277  12.824  1.00 41.00           N  
ANISOU 4012  N   HIS B 253     5386   6038   4153   -567   -524    537       N  
ATOM   4013  CA  HIS B 253      41.335  33.046  12.034  1.00 40.80           C  
ANISOU 4013  CA  HIS B 253     5259   6204   4038   -637   -455    348       C  
ATOM   4014  C   HIS B 253      42.301  32.038  12.694  1.00 44.16           C  
ANISOU 4014  C   HIS B 253     5661   6580   4537   -584   -329    152       C  
ATOM   4015  O   HIS B 253      42.960  32.370  13.681  1.00 42.22           O  
ANISOU 4015  O   HIS B 253     5481   6190   4370   -512   -300    184       O  
ATOM   4016  CB  HIS B 253      41.768  33.356  10.585  1.00 42.78           C  
ANISOU 4016  CB  HIS B 253     5457   6746   4050   -832   -501    387       C  
ATOM   4017  CG  HIS B 253      43.115  34.001  10.455  1.00 46.09           C  
ANISOU 4017  CG  HIS B 253     5910   7241   4359   -930   -488    439       C  
ATOM   4018  ND1 HIS B 253      44.283  33.252  10.485  1.00 47.29           N  
ANISOU 4018  ND1 HIS B 253     6011   7488   4470   -962   -377    242       N  
ATOM   4019  CD2 HIS B 253      43.435  35.299  10.253  1.00 48.10           C  
ANISOU 4019  CD2 HIS B 253     6236   7492   4549  -1008   -577    663       C  
ATOM   4020  CE1 HIS B 253      45.269  34.120  10.339  1.00 46.98           C  
ANISOU 4020  CE1 HIS B 253     6012   7512   4326  -1059   -394    348       C  
ATOM   4021  NE2 HIS B 253      44.808  35.362  10.188  1.00 47.96           N  
ANISOU 4021  NE2 HIS B 253     6214   7576   4434  -1096   -513    606       N  
ATOM   4022  N   THR B 254      42.351  30.799  12.149  1.00 41.96           N  
ANISOU 4022  N   THR B 254     5279   6418   4246   -616   -263    -56       N  
ATOM   4023  CA  THR B 254      43.183  29.670  12.588  1.00 41.81           C  
ANISOU 4023  CA  THR B 254     5207   6354   4326   -567   -159   -262       C  
ATOM   4024  C   THR B 254      42.882  29.347  14.087  1.00 45.59           C  
ANISOU 4024  C   THR B 254     5745   6554   5023   -400   -130   -229       C  
ATOM   4025  O   THR B 254      43.792  29.189  14.913  1.00 45.22           O  
ANISOU 4025  O   THR B 254     5723   6409   5048   -340    -83   -255       O  
ATOM   4026  CB  THR B 254      44.681  29.919  12.267  1.00 51.21           C  
ANISOU 4026  CB  THR B 254     6381   7679   5398   -653   -122   -316       C  
ATOM   4027  OG1 THR B 254      44.796  30.567  10.994  1.00 53.73           O  
ANISOU 4027  OG1 THR B 254     6670   8260   5486   -824   -171   -258       O  
ATOM   4028  CG2 THR B 254      45.509  28.634  12.265  1.00 49.64           C  
ANISOU 4028  CG2 THR B 254     6075   7508   5278   -634    -27   -577       C  
ATOM   4029  N   ASN B 255      41.581  29.253  14.413  1.00 40.95           N  
ANISOU 4029  N   ASN B 255     5169   5865   4525   -336   -161   -171       N  
ATOM   4030  CA  ASN B 255      41.095  28.905  15.746  1.00 39.63           C  
ANISOU 4030  CA  ASN B 255     5040   5481   4537   -203   -135   -136       C  
ATOM   4031  C   ASN B 255      39.982  27.857  15.612  1.00 43.79           C  
ANISOU 4031  C   ASN B 255     5496   5975   5169   -182   -120   -225       C  
ATOM   4032  O   ASN B 255      39.147  27.991  14.712  1.00 44.54           O  
ANISOU 4032  O   ASN B 255     5551   6181   5191   -241   -167   -225       O  
ATOM   4033  CB  ASN B 255      40.607  30.143  16.504  1.00 38.85           C  
ANISOU 4033  CB  ASN B 255     5033   5281   4446   -145   -192     48       C  
ATOM   4034  CG  ASN B 255      41.701  30.970  17.122  1.00 50.34           C  
ANISOU 4034  CG  ASN B 255     6560   6694   5871   -132   -187    118       C  
ATOM   4035  OD1 ASN B 255      42.347  30.554  18.076  1.00 37.69           O  
ANISOU 4035  OD1 ASN B 255     4973   5001   4348    -67   -132     84       O  
ATOM   4036  ND2 ASN B 255      41.869  32.199  16.661  1.00 43.94           N  
ANISOU 4036  ND2 ASN B 255     5797   5941   4959   -195   -255    232       N  
ATOM   4037  N   PRO B 256      39.947  26.806  16.466  1.00 39.29           N  
ANISOU 4037  N   PRO B 256     4900   5259   4769   -109    -63   -291       N  
ATOM   4038  CA  PRO B 256      38.897  25.779  16.321  1.00 39.28           C  
ANISOU 4038  CA  PRO B 256     4826   5216   4881   -105    -50   -374       C  
ATOM   4039  C   PRO B 256      37.561  26.234  16.926  1.00 42.30           C  
ANISOU 4039  C   PRO B 256     5244   5527   5301    -53    -83   -245       C  
ATOM   4040  O   PRO B 256      37.076  25.642  17.897  1.00 41.36           O  
ANISOU 4040  O   PRO B 256     5122   5274   5320      7    -51   -220       O  
ATOM   4041  CB  PRO B 256      39.494  24.570  17.051  1.00 40.66           C  
ANISOU 4041  CB  PRO B 256     4964   5246   5238    -54     11   -462       C  
ATOM   4042  CG  PRO B 256      40.367  25.164  18.099  1.00 44.15           C  
ANISOU 4042  CG  PRO B 256     5487   5614   5674      7     20   -350       C  
ATOM   4043  CD  PRO B 256      40.874  26.481  17.573  1.00 39.92           C  
ANISOU 4043  CD  PRO B 256     5010   5209   4948    -37    -17   -282       C  
ATOM   4044  N   TRP B 257      36.951  27.272  16.325  1.00 38.99           N  
ANISOU 4044  N   TRP B 257     4845   5207   4762    -82   -153   -160       N  
ATOM   4045  CA  TRP B 257      35.699  27.858  16.805  1.00 38.91           C  
ANISOU 4045  CA  TRP B 257     4852   5146   4787    -28   -197    -52       C  
ATOM   4046  C   TRP B 257      34.546  26.860  16.813  1.00 41.21           C  
ANISOU 4046  C   TRP B 257     5064   5413   5181    -27   -176   -127       C  
ATOM   4047  O   TRP B 257      34.290  26.188  15.808  1.00 41.27           O  
ANISOU 4047  O   TRP B 257     4995   5521   5164    -99   -180   -240       O  
ATOM   4048  CB  TRP B 257      35.303  29.089  15.973  1.00 38.71           C  
ANISOU 4048  CB  TRP B 257     4845   5229   4635    -65   -297     50       C  
ATOM   4049  CG  TRP B 257      36.288  30.221  16.027  1.00 39.59           C  
ANISOU 4049  CG  TRP B 257     5037   5341   4663    -73   -332    153       C  
ATOM   4050  CD1 TRP B 257      37.064  30.679  15.005  1.00 43.06           C  
ANISOU 4050  CD1 TRP B 257     5484   5921   4956   -173   -371    176       C  
ATOM   4051  CD2 TRP B 257      36.585  31.049  17.161  1.00 38.84           C  
ANISOU 4051  CD2 TRP B 257     5018   5114   4626      9   -331    244       C  
ATOM   4052  NE1 TRP B 257      37.825  31.744  15.428  1.00 42.22           N  
ANISOU 4052  NE1 TRP B 257     5459   5758   4825   -159   -397    287       N  
ATOM   4053  CE2 TRP B 257      37.549  31.996  16.747  1.00 42.96           C  
ANISOU 4053  CE2 TRP B 257     5595   5680   5048    -44   -373    320       C  
ATOM   4054  CE3 TRP B 257      36.122  31.091  18.489  1.00 39.41           C  
ANISOU 4054  CE3 TRP B 257     5106   5052   4815    110   -296    261       C  
ATOM   4055  CZ2 TRP B 257      38.075  32.958  17.616  1.00 41.75           C  
ANISOU 4055  CZ2 TRP B 257     5515   5421   4930      9   -383    399       C  
ATOM   4056  CZ3 TRP B 257      36.651  32.039  19.351  1.00 40.37           C  
ANISOU 4056  CZ3 TRP B 257     5293   5093   4953    161   -302    328       C  
ATOM   4057  CH2 TRP B 257      37.605  32.967  18.911  1.00 41.23           C  
ANISOU 4057  CH2 TRP B 257     5457   5226   4981    115   -347    391       C  
ATOM   4058  N   ASP B 258      33.871  26.753  17.967  1.00 36.41           N  
ANISOU 4058  N   ASP B 258     4466   4687   4682     45   -150    -72       N  
ATOM   4059  CA  ASP B 258      32.697  25.898  18.127  1.00 36.42           C  
ANISOU 4059  CA  ASP B 258     4393   4659   4786     41   -128   -119       C  
ATOM   4060  C   ASP B 258      31.496  26.702  17.629  1.00 40.41           C  
ANISOU 4060  C   ASP B 258     4869   5250   5235     45   -204    -75       C  
ATOM   4061  O   ASP B 258      31.034  27.626  18.305  1.00 38.60           O  
ANISOU 4061  O   ASP B 258     4670   4986   5011    112   -233     19       O  
ATOM   4062  CB  ASP B 258      32.532  25.418  19.588  1.00 36.99           C  
ANISOU 4062  CB  ASP B 258     4477   4599   4977     95    -67    -65       C  
ATOM   4063  CG  ASP B 258      31.301  24.563  19.856  1.00 41.35           C  
ANISOU 4063  CG  ASP B 258     4952   5121   5639     76    -40    -95       C  
ATOM   4064  OD1 ASP B 258      30.608  24.189  18.884  1.00 43.33           O  
ANISOU 4064  OD1 ASP B 258     5133   5437   5892     23    -63   -183       O  
ATOM   4065  OD2 ASP B 258      31.058  24.228  21.031  1.00 42.10           O  
ANISOU 4065  OD2 ASP B 258     5048   5138   5809    100      5    -31       O  
ATOM   4066  N   CYS B 259      31.018  26.356  16.425  1.00 38.92           N  
ANISOU 4066  N   CYS B 259     4609   5181   4997    -27   -240   -155       N  
ATOM   4067  CA  CYS B 259      29.936  27.072  15.759  1.00 39.92           C  
ANISOU 4067  CA  CYS B 259     4693   5412   5061    -33   -330   -110       C  
ATOM   4068  C   CYS B 259      28.530  26.549  16.084  1.00 43.74           C  
ANISOU 4068  C   CYS B 259     5096   5878   5646    -15   -319   -147       C  
ATOM   4069  O   CYS B 259      27.576  26.905  15.387  1.00 44.59           O  
ANISOU 4069  O   CYS B 259     5141   6090   5712    -30   -395   -141       O  
ATOM   4070  CB  CYS B 259      30.177  27.115  14.260  1.00 41.50           C  
ANISOU 4070  CB  CYS B 259     4853   5796   5119   -133   -387   -159       C  
ATOM   4071  SG  CYS B 259      31.365  28.378  13.760  1.00 45.61           S  
ANISOU 4071  SG  CYS B 259     5461   6387   5480   -160   -454    -34       S  
ATOM   4072  N   SER B 260      28.381  25.789  17.173  1.00 39.08           N  
ANISOU 4072  N   SER B 260     4500   5166   5181     13   -234   -168       N  
ATOM   4073  CA  SER B 260      27.067  25.332  17.618  1.00 38.83           C  
ANISOU 4073  CA  SER B 260     4389   5122   5242     18   -214   -192       C  
ATOM   4074  C   SER B 260      26.300  26.518  18.234  1.00 40.38           C  
ANISOU 4074  C   SER B 260     4588   5322   5432    105   -262    -99       C  
ATOM   4075  O   SER B 260      26.923  27.476  18.701  1.00 39.32           O  
ANISOU 4075  O   SER B 260     4530   5144   5266    167   -280    -19       O  
ATOM   4076  CB  SER B 260      27.210  24.196  18.624  1.00 42.30           C  
ANISOU 4076  CB  SER B 260     4824   5438   5811      3   -116   -213       C  
ATOM   4077  OG  SER B 260      28.010  24.610  19.718  1.00 50.44           O  
ANISOU 4077  OG  SER B 260     5938   6384   6841     61    -81   -119       O  
ATOM   4078  N   CYS B 261      24.963  26.471  18.209  0.70 36.15           N  
ANISOU 4078  N   CYS B 261     3958   4840   4937    110   -285   -128       N  
ATOM   4079  CA  CYS B 261      24.141  27.548  18.754  0.70 35.15           C  
ANISOU 4079  CA  CYS B 261     3802   4721   4831    199   -334    -75       C  
ATOM   4080  C   CYS B 261      23.532  27.129  20.095  0.70 38.29           C  
ANISOU 4080  C   CYS B 261     4156   5078   5314    218   -242    -93       C  
ATOM   4081  O   CYS B 261      23.223  25.951  20.267  0.70 37.01           O  
ANISOU 4081  O   CYS B 261     3948   4910   5204    145   -171   -142       O  
ATOM   4082  CB  CYS B 261      23.077  27.975  17.752  0.70 36.23           C  
ANISOU 4082  CB  CYS B 261     3849   4968   4948    201   -440    -89       C  
ATOM   4083  SG  CYS B 261      23.747  28.840  16.309  0.70 40.44           S  
ANISOU 4083  SG  CYS B 261     4431   5581   5352    177   -573    -12       S  
ATOM   4084  N   PRO B 262      23.444  28.029  21.102  1.00 36.19           N  
ANISOU 4084  N   PRO B 262     3900   4786   5065    302   -236    -58       N  
ATOM   4085  CA  PRO B 262      23.732  29.480  21.074  1.00 36.34           C  
ANISOU 4085  CA  PRO B 262     3961   4779   5067    395   -321    -10       C  
ATOM   4086  C   PRO B 262      25.171  29.885  21.426  1.00 42.04           C  
ANISOU 4086  C   PRO B 262     4807   5423   5745    411   -302     49       C  
ATOM   4087  O   PRO B 262      25.403  31.074  21.653  1.00 43.11           O  
ANISOU 4087  O   PRO B 262     4972   5516   5891    486   -356     81       O  
ATOM   4088  CB  PRO B 262      22.777  30.013  22.148  1.00 38.39           C  
ANISOU 4088  CB  PRO B 262     4130   5059   5396    468   -301    -56       C  
ATOM   4089  CG  PRO B 262      22.788  28.923  23.190  1.00 42.20           C  
ANISOU 4089  CG  PRO B 262     4595   5559   5882    404   -168    -78       C  
ATOM   4090  CD  PRO B 262      22.877  27.626  22.409  1.00 37.61           C  
ANISOU 4090  CD  PRO B 262     4022   4975   5294    299   -141    -79       C  
ATOM   4091  N   ARG B 263      26.128  28.942  21.493  1.00 38.14           N  
ANISOU 4091  N   ARG B 263     4376   4899   5217    344   -231     57       N  
ATOM   4092  CA  ARG B 263      27.505  29.271  21.893  1.00 37.28           C  
ANISOU 4092  CA  ARG B 263     4373   4727   5066    357   -208    105       C  
ATOM   4093  C   ARG B 263      28.165  30.375  21.031  1.00 40.81           C  
ANISOU 4093  C   ARG B 263     4885   5165   5455    377   -306    157       C  
ATOM   4094  O   ARG B 263      28.722  31.320  21.586  1.00 39.95           O  
ANISOU 4094  O   ARG B 263     4830   5004   5346    430   -321    194       O  
ATOM   4095  CB  ARG B 263      28.398  28.022  21.892  1.00 36.98           C  
ANISOU 4095  CB  ARG B 263     4371   4657   5024    285   -134     97       C  
ATOM   4096  CG  ARG B 263      29.534  28.131  22.900  1.00 43.24           C  
ANISOU 4096  CG  ARG B 263     5238   5391   5800    307    -81    143       C  
ATOM   4097  CD  ARG B 263      30.478  26.957  22.844  1.00 43.50           C  
ANISOU 4097  CD  ARG B 263     5299   5376   5854    251    -30    139       C  
ATOM   4098  NE  ARG B 263      31.511  27.074  23.871  1.00 46.86           N  
ANISOU 4098  NE  ARG B 263     5785   5758   6262    276     11    194       N  
ATOM   4099  CZ  ARG B 263      32.538  26.243  24.009  1.00 53.10           C  
ANISOU 4099  CZ  ARG B 263     6602   6492   7081    249     45    206       C  
ATOM   4100  NH1 ARG B 263      32.688  25.219  23.180  1.00 37.36           N  
ANISOU 4100  NH1 ARG B 263     4578   4466   5149    197     47    146       N  
ATOM   4101  NH2 ARG B 263      33.421  26.427  24.977  1.00 39.34           N  
ANISOU 4101  NH2 ARG B 263     4906   4728   5314    274     71    265       N  
ATOM   4102  N   ILE B 264      28.093  30.248  19.696  1.00 37.33           N  
ANISOU 4102  N   ILE B 264     4432   4788   4965    323   -373    160       N  
ATOM   4103  CA  ILE B 264      28.722  31.163  18.742  1.00 37.13           C  
ANISOU 4103  CA  ILE B 264     4460   4784   4862    307   -470    234       C  
ATOM   4104  C   ILE B 264      27.853  32.408  18.420  1.00 43.27           C  
ANISOU 4104  C   ILE B 264     5202   5559   5681    369   -598    302       C  
ATOM   4105  O   ILE B 264      28.271  33.231  17.603  1.00 44.16           O  
ANISOU 4105  O   ILE B 264     5355   5684   5741    347   -698    397       O  
ATOM   4106  CB  ILE B 264      29.057  30.354  17.454  1.00 39.92           C  
ANISOU 4106  CB  ILE B 264     4799   5248   5122    199   -477    196       C  
ATOM   4107  CG1 ILE B 264      30.231  30.957  16.650  1.00 40.16           C  
ANISOU 4107  CG1 ILE B 264     4901   5323   5036    143   -527    262       C  
ATOM   4108  CG2 ILE B 264      27.818  30.098  16.587  1.00 40.74           C  
ANISOU 4108  CG2 ILE B 264     4803   5458   5220    168   -539    165       C  
ATOM   4109  CD1 ILE B 264      31.637  30.791  17.257  1.00 43.77           C  
ANISOU 4109  CD1 ILE B 264     5438   5715   5476    139   -446    249       C  
ATOM   4110  N   ASP B 265      26.674  32.552  19.060  1.00 40.24           N  
ANISOU 4110  N   ASP B 265     4735   5157   5397    441   -600    259       N  
ATOM   4111  CA  ASP B 265      25.735  33.642  18.796  1.00 41.33           C  
ANISOU 4111  CA  ASP B 265     4812   5279   5614    516   -727    302       C  
ATOM   4112  C   ASP B 265      26.374  35.038  18.842  1.00 45.72           C  
ANISOU 4112  C   ASP B 265     5434   5727   6211    570   -819    398       C  
ATOM   4113  O   ASP B 265      26.255  35.773  17.863  1.00 46.35           O  
ANISOU 4113  O   ASP B 265     5511   5812   6286    561   -960    508       O  
ATOM   4114  CB  ASP B 265      24.528  33.597  19.747  1.00 43.47           C  
ANISOU 4114  CB  ASP B 265     4975   5543   5999    595   -687    206       C  
ATOM   4115  CG  ASP B 265      23.417  34.553  19.349  1.00 54.55           C  
ANISOU 4115  CG  ASP B 265     6283   6937   7507    680   -825    225       C  
ATOM   4116  OD1 ASP B 265      23.149  34.681  18.132  1.00 55.20           O  
ANISOU 4116  OD1 ASP B 265     6343   7079   7551    644   -940    302       O  
ATOM   4117  OD2 ASP B 265      22.823  35.180  20.252  1.00 62.86           O  
ANISOU 4117  OD2 ASP B 265     7272   7931   8681    779   -822    157       O  
ATOM   4118  N   TYR B 266      27.049  35.396  19.952  1.00 41.44           N  
ANISOU 4118  N   TYR B 266     4945   5093   5706    615   -748    365       N  
ATOM   4119  CA  TYR B 266      27.663  36.716  20.093  1.00 41.30           C  
ANISOU 4119  CA  TYR B 266     4985   4956   5752    662   -828    434       C  
ATOM   4120  C   TYR B 266      28.769  36.965  19.043  1.00 45.91           C  
ANISOU 4120  C   TYR B 266     5665   5553   6223    568   -892    568       C  
ATOM   4121  O   TYR B 266      28.789  38.045  18.449  1.00 47.36           O  
ANISOU 4121  O   TYR B 266     5862   5676   6458    576  -1032    686       O  
ATOM   4122  CB  TYR B 266      28.216  36.933  21.518  1.00 41.16           C  
ANISOU 4122  CB  TYR B 266     4994   4868   5776    714   -725    347       C  
ATOM   4123  CG  TYR B 266      29.153  38.118  21.619  1.00 42.06           C  
ANISOU 4123  CG  TYR B 266     5183   4861   5934    733   -788    407       C  
ATOM   4124  CD1 TYR B 266      28.660  39.419  21.675  1.00 45.13           C  
ANISOU 4124  CD1 TYR B 266     5530   5126   6492    821   -910    421       C  
ATOM   4125  CD2 TYR B 266      30.535  37.945  21.578  1.00 41.29           C  
ANISOU 4125  CD2 TYR B 266     5192   4767   5729    660   -736    450       C  
ATOM   4126  CE1 TYR B 266      29.518  40.518  21.699  1.00 46.03           C  
ANISOU 4126  CE1 TYR B 266     5711   5107   6670    827   -978    484       C  
ATOM   4127  CE2 TYR B 266      31.402  39.038  21.595  1.00 42.21           C  
ANISOU 4127  CE2 TYR B 266     5375   4776   5887    662   -797    510       C  
ATOM   4128  CZ  TYR B 266      30.889  40.321  21.672  1.00 49.73           C  
ANISOU 4128  CZ  TYR B 266     6289   5593   7012    741   -917    529       C  
ATOM   4129  OH  TYR B 266      31.737  41.399  21.718  1.00 50.20           O  
ANISOU 4129  OH  TYR B 266     6411   5526   7138    736   -980    587       O  
ATOM   4130  N   LEU B 267      29.693  36.001  18.846  1.00 40.49           N  
ANISOU 4130  N   LEU B 267     5038   4947   5399    475   -795    548       N  
ATOM   4131  CA  LEU B 267      30.809  36.162  17.914  1.00 40.22           C  
ANISOU 4131  CA  LEU B 267     5081   4962   5241    373   -832    644       C  
ATOM   4132  C   LEU B 267      30.338  36.216  16.446  1.00 44.70           C  
ANISOU 4132  C   LEU B 267     5609   5650   5726    295   -949    740       C  
ATOM   4133  O   LEU B 267      30.858  37.038  15.692  1.00 44.81           O  
ANISOU 4133  O   LEU B 267     5664   5673   5687    235  -1053    879       O  
ATOM   4134  CB  LEU B 267      31.868  35.059  18.115  1.00 39.11           C  
ANISOU 4134  CB  LEU B 267     4984   4881   4994    306   -696    565       C  
ATOM   4135  CG  LEU B 267      33.205  35.216  17.358  1.00 43.44           C  
ANISOU 4135  CG  LEU B 267     5603   5487   5413    203   -706    626       C  
ATOM   4136  CD1 LEU B 267      33.941  36.505  17.742  1.00 43.63           C  
ANISOU 4136  CD1 LEU B 267     5700   5396   5480    227   -753    712       C  
ATOM   4137  CD2 LEU B 267      34.098  34.031  17.601  1.00 43.76           C  
ANISOU 4137  CD2 LEU B 267     5657   5582   5388    158   -577    519       C  
ATOM   4138  N   SER B 268      29.348  35.385  16.056  1.00 41.24           N  
ANISOU 4138  N   SER B 268     5085   5312   5272    285   -939    674       N  
ATOM   4139  CA  SER B 268      28.808  35.384  14.685  1.00 42.11           C  
ANISOU 4139  CA  SER B 268     5139   5571   5291    207  -1051    750       C  
ATOM   4140  C   SER B 268      28.092  36.714  14.370  1.00 47.37           C  
ANISOU 4140  C   SER B 268     5778   6168   6055    265  -1231    906       C  
ATOM   4141  O   SER B 268      28.279  37.254  13.282  1.00 48.12           O  
ANISOU 4141  O   SER B 268     5879   6349   6056    180  -1357   1061       O  
ATOM   4142  CB  SER B 268      27.871  34.200  14.460  1.00 43.91           C  
ANISOU 4142  CB  SER B 268     5271   5909   5505    191   -995    622       C  
ATOM   4143  OG  SER B 268      26.812  34.172  15.402  1.00 48.66           O  
ANISOU 4143  OG  SER B 268     5811   6417   6260    305   -971    552       O  
ATOM   4144  N   ARG B 269      27.322  37.258  15.335  1.00 44.18           N  
ANISOU 4144  N   ARG B 269     5334   5609   5842    405  -1248    867       N  
ATOM   4145  CA  ARG B 269      26.617  38.535  15.175  1.00 45.57           C  
ANISOU 4145  CA  ARG B 269     5468   5675   6172    488  -1423    989       C  
ATOM   4146  C   ARG B 269      27.602  39.704  15.183  1.00 51.07           C  
ANISOU 4146  C   ARG B 269     6258   6234   6914    477  -1503   1131       C  
ATOM   4147  O   ARG B 269      27.430  40.644  14.408  1.00 52.69           O  
ANISOU 4147  O   ARG B 269     6453   6402   7165    462  -1682   1317       O  
ATOM   4148  CB  ARG B 269      25.557  38.738  16.267  1.00 44.17           C  
ANISOU 4148  CB  ARG B 269     5202   5385   6198    642  -1401    856       C  
ATOM   4149  CG  ARG B 269      24.330  37.870  16.094  1.00 52.41           C  
ANISOU 4149  CG  ARG B 269     6127   6554   7230    654  -1377    759       C  
ATOM   4150  CD  ARG B 269      23.266  38.190  17.127  1.00 63.93           C  
ANISOU 4150  CD  ARG B 269     7480   7922   8886    798  -1366    631       C  
ATOM   4151  NE  ARG B 269      22.256  37.133  17.198  1.00 76.23           N  
ANISOU 4151  NE  ARG B 269     8936   9613  10415    789  -1287    504       N  
ATOM   4152  CZ  ARG B 269      21.172  37.066  16.429  1.00 93.23           C  
ANISOU 4152  CZ  ARG B 269    10979  11858  12586    796  -1389    524       C  
ATOM   4153  NH1 ARG B 269      20.932  38.007  15.523  1.00 82.34           N  
ANISOU 4153  NH1 ARG B 269     9576  10456  11255    817  -1586    685       N  
ATOM   4154  NH2 ARG B 269      20.319  36.059  16.561  1.00 81.80           N  
ANISOU 4154  NH2 ARG B 269     9440  10529  11113    776  -1303    396       N  
ATOM   4155  N   TRP B 270      28.631  39.647  16.054  1.00 46.95           N  
ANISOU 4155  N   TRP B 270     5819   5636   6382    478  -1380   1055       N  
ATOM   4156  CA  TRP B 270      29.639  40.704  16.150  1.00 47.10           C  
ANISOU 4156  CA  TRP B 270     5927   5524   6446    459  -1437   1166       C  
ATOM   4157  C   TRP B 270      30.497  40.760  14.880  1.00 51.45           C  
ANISOU 4157  C   TRP B 270     6538   6205   6805    293  -1501   1341       C  
ATOM   4158  O   TRP B 270      30.756  41.855  14.392  1.00 52.17           O  
ANISOU 4158  O   TRP B 270     6660   6211   6949    258  -1646   1527       O  
ATOM   4159  CB  TRP B 270      30.520  40.531  17.401  1.00 44.16           C  
ANISOU 4159  CB  TRP B 270     5615   5073   6090    494  -1281   1024       C  
ATOM   4160  CG  TRP B 270      31.434  41.696  17.658  1.00 45.52           C  
ANISOU 4160  CG  TRP B 270     5861   5090   6346    490  -1338   1107       C  
ATOM   4161  CD1 TRP B 270      31.163  42.805  18.404  1.00 49.18           C  
ANISOU 4161  CD1 TRP B 270     6301   5347   7037    600  -1407   1084       C  
ATOM   4162  CD2 TRP B 270      32.765  41.868  17.151  1.00 45.10           C  
ANISOU 4162  CD2 TRP B 270     5904   5076   6157    361  -1333   1211       C  
ATOM   4163  NE1 TRP B 270      32.242  43.660  18.392  1.00 48.74           N  
ANISOU 4163  NE1 TRP B 270     6327   5185   7006    546  -1448   1176       N  
ATOM   4164  CE2 TRP B 270      33.238  43.112  17.626  1.00 49.46           C  
ANISOU 4164  CE2 TRP B 270     6495   5430   6868    396  -1403   1263       C  
ATOM   4165  CE3 TRP B 270      33.600  41.097  16.323  1.00 45.74           C  
ANISOU 4165  CE3 TRP B 270     6029   5347   6005    217  -1274   1249       C  
ATOM   4166  CZ2 TRP B 270      34.507  43.604  17.303  1.00 48.93           C  
ANISOU 4166  CZ2 TRP B 270     6516   5351   6725    282  -1416   1370       C  
ATOM   4167  CZ3 TRP B 270      34.859  41.583  16.008  1.00 47.64           C  
ANISOU 4167  CZ3 TRP B 270     6348   5591   6161    109  -1283   1343       C  
ATOM   4168  CH2 TRP B 270      35.302  42.822  16.495  1.00 48.93           C  
ANISOU 4168  CH2 TRP B 270     6556   5558   6477    138  -1353   1413       C  
ATOM   4169  N   LEU B 271      30.927  39.598  14.346  1.00 48.30           N  
ANISOU 4169  N   LEU B 271     6146   6013   6192    184  -1396   1277       N  
ATOM   4170  CA  LEU B 271      31.764  39.533  13.141  1.00 48.93           C  
ANISOU 4170  CA  LEU B 271     6261   6272   6059     11  -1433   1400       C  
ATOM   4171  C   LEU B 271      31.010  39.971  11.891  1.00 56.05           C  
ANISOU 4171  C   LEU B 271     7102   7288   6907    -56  -1613   1586       C  
ATOM   4172  O   LEU B 271      31.641  40.444  10.952  1.00 57.08           O  
ANISOU 4172  O   LEU B 271     7261   7525   6902   -196  -1703   1764       O  
ATOM   4173  CB  LEU B 271      32.354  38.132  12.927  1.00 47.52           C  
ANISOU 4173  CB  LEU B 271     6078   6281   5695    -75  -1272   1238       C  
ATOM   4174  CG  LEU B 271      33.564  37.766  13.778  1.00 50.22           C  
ANISOU 4174  CG  LEU B 271     6492   6563   6025    -70  -1122   1121       C  
ATOM   4175  CD1 LEU B 271      33.891  36.297  13.639  1.00 49.12           C  
ANISOU 4175  CD1 LEU B 271     6322   6572   5770   -121   -979    943       C  
ATOM   4176  CD2 LEU B 271      34.779  38.615  13.426  1.00 52.77           C  
ANISOU 4176  CD2 LEU B 271     6892   6887   6272   -169  -1165   1254       C  
ATOM   4177  N   ASN B 272      29.673  39.824  11.877  1.00 53.88           N  
ANISOU 4177  N   ASN B 272     6734   7009   6729     34  -1670   1553       N  
ATOM   4178  CA  ASN B 272      28.827  40.250  10.760  1.00 55.81           C  
ANISOU 4178  CA  ASN B 272     6905   7361   6941    -12  -1857   1732       C  
ATOM   4179  C   ASN B 272      28.636  41.769  10.814  1.00 61.78           C  
ANISOU 4179  C   ASN B 272     7676   7899   7900     52  -2052   1952       C  
ATOM   4180  O   ASN B 272      28.668  42.431   9.775  1.00 63.96           O  
ANISOU 4180  O   ASN B 272     7943   8250   8107    -51  -2226   2200       O  
ATOM   4181  CB  ASN B 272      27.483  39.518  10.798  1.00 57.04           C  
ANISOU 4181  CB  ASN B 272     6946   7585   7142     67  -1844   1601       C  
ATOM   4182  CG  ASN B 272      26.879  39.265   9.440  1.00 83.28           C  
ANISOU 4182  CG  ASN B 272    10185  11162  10297    -47  -1961   1707       C  
ATOM   4183  OD1 ASN B 272      27.501  38.676   8.547  1.00 75.90           O  
ANISOU 4183  OD1 ASN B 272     9255  10470   9114   -212  -1921   1708       O  
ATOM   4184  ND2 ASN B 272      25.623  39.656   9.273  1.00 78.73           N  
ANISOU 4184  ND2 ASN B 272     9513  10554   9849     40  -2106   1778       N  
ATOM   4185  N   LYS B 273      28.462  42.317  12.034  1.00 57.61           N  
ANISOU 4185  N   LYS B 273     7161   7102   7625    214  -2026   1860       N  
ATOM   4186  CA  LYS B 273      28.300  43.746  12.309  1.00 58.91           C  
ANISOU 4186  CA  LYS B 273     7330   7004   8048    302  -2194   2010       C  
ATOM   4187  C   LYS B 273      29.628  44.489  12.094  1.00 62.42           C  
ANISOU 4187  C   LYS B 273     7888   7385   8445    184  -2229   2176       C  
ATOM   4188  O   LYS B 273      29.615  45.645  11.675  1.00 64.14           O  
ANISOU 4188  O   LYS B 273     8111   7466   8794    166  -2424   2411       O  
ATOM   4189  CB  LYS B 273      27.798  43.948  13.751  1.00 61.13           C  
ANISOU 4189  CB  LYS B 273     7575   7061   8589    499  -2118   1792       C  
ATOM   4190  CG  LYS B 273      27.264  45.347  14.050  1.00 81.63           C  
ANISOU 4190  CG  LYS B 273    10124   9380  11514    629  -2304   1883       C  
ATOM   4191  CD  LYS B 273      26.938  45.533  15.527  1.00 93.68           C  
ANISOU 4191  CD  LYS B 273    11606  10724  13264    803  -2199   1622       C  
ATOM   4192  CE  LYS B 273      26.410  46.920  15.812  1.00108.22           C  
ANISOU 4192  CE  LYS B 273    13381  12276  15462    940  -2380   1669       C  
ATOM   4193  NZ  LYS B 273      26.094  47.110  17.253  1.00116.63           N  
ANISOU 4193  NZ  LYS B 273    14383  13203  16728   1098  -2266   1378       N  
ATOM   4194  N   ASN B 274      30.764  43.827  12.387  1.00 56.57           N  
ANISOU 4194  N   ASN B 274     7227   6737   7531    102  -2047   2057       N  
ATOM   4195  CA  ASN B 274      32.109  44.393  12.254  1.00 56.11           C  
ANISOU 4195  CA  ASN B 274     7269   6648   7402    -20  -2047   2176       C  
ATOM   4196  C   ASN B 274      32.923  43.644  11.178  1.00 59.68           C  
ANISOU 4196  C   ASN B 274     7746   7415   7515   -228  -1988   2229       C  
ATOM   4197  O   ASN B 274      34.126  43.422  11.349  1.00 57.87           O  
ANISOU 4197  O   ASN B 274     7584   7241   7162   -311  -1865   2164       O  
ATOM   4198  CB  ASN B 274      32.831  44.366  13.609  1.00 52.34           C  
ANISOU 4198  CB  ASN B 274     6851   6009   7027     66  -1890   1975       C  
ATOM   4199  CG  ASN B 274      32.161  45.194  14.672  1.00 63.10           C  
ANISOU 4199  CG  ASN B 274     8177   7088   8710    254  -1938   1892       C  
ATOM   4200  OD1 ASN B 274      32.427  46.388  14.817  1.00 58.26           O  
ANISOU 4200  OD1 ASN B 274     7589   6258   8290    272  -2057   2005       O  
ATOM   4201  ND2 ASN B 274      31.272  44.581  15.438  1.00 48.95           N  
ANISOU 4201  ND2 ASN B 274     6314   5297   6989    389  -1846   1682       N  
ATOM   4202  N   SER B 275      32.261  43.292  10.051  1.00 57.62           N  
ANISOU 4202  N   SER B 275     7415   7374   7104   -315  -2081   2338       N  
ATOM   4203  CA  SER B 275      32.841  42.567   8.910  1.00 57.76           C  
ANISOU 4203  CA  SER B 275     7420   7734   6791   -519  -2038   2368       C  
ATOM   4204  C   SER B 275      34.021  43.307   8.277  1.00 62.78           C  
ANISOU 4204  C   SER B 275     8122   8437   7293   -705  -2099   2581       C  
ATOM   4205  O   SER B 275      34.958  42.662   7.807  1.00 62.02           O  
ANISOU 4205  O   SER B 275     8038   8579   6949   -853  -1982   2506       O  
ATOM   4206  CB  SER B 275      31.777  42.299   7.851  1.00 62.56           C  
ANISOU 4206  CB  SER B 275     7925   8554   7292   -571  -2160   2463       C  
ATOM   4207  OG  SER B 275      31.182  43.505   7.402  1.00 73.54           O  
ANISOU 4207  OG  SER B 275     9297   9830   8815   -565  -2401   2759       O  
ATOM   4208  N   GLN B 276      33.978  44.653   8.284  1.00 60.83           N  
ANISOU 4208  N   GLN B 276     7911   7974   7228   -698  -2279   2835       N  
ATOM   4209  CA  GLN B 276      35.026  45.518   7.744  1.00 61.89           C  
ANISOU 4209  CA  GLN B 276     8109   8127   7278   -878  -2362   3078       C  
ATOM   4210  C   GLN B 276      36.292  45.475   8.622  1.00 63.54           C  
ANISOU 4210  C   GLN B 276     8406   8234   7504   -876  -2193   2919       C  
ATOM   4211  O   GLN B 276      37.387  45.701   8.112  1.00 64.21           O  
ANISOU 4211  O   GLN B 276     8532   8446   7419  -1061  -2184   3031       O  
ATOM   4212  CB  GLN B 276      34.511  46.969   7.571  1.00 65.84           C  
ANISOU 4212  CB  GLN B 276     8615   8371   8030   -852  -2619   3397       C  
ATOM   4213  CG  GLN B 276      34.195  47.757   8.866  1.00 79.01           C  
ANISOU 4213  CG  GLN B 276    10311   9609  10101   -627  -2643   3309       C  
ATOM   4214  CD  GLN B 276      32.907  47.385   9.581  1.00 92.89           C  
ANISOU 4214  CD  GLN B 276    11992  11242  12061   -394  -2627   3109       C  
ATOM   4215  OE1 GLN B 276      32.028  46.683   9.056  1.00 87.52           O  
ANISOU 4215  OE1 GLN B 276    11232  10753  11267   -383  -2641   3080       O  
ATOM   4216  NE2 GLN B 276      32.759  47.872  10.805  1.00 81.27           N  
ANISOU 4216  NE2 GLN B 276    10531   9457  10890   -209  -2596   2956       N  
ATOM   4217  N   LYS B 277      36.138  45.157   9.924  1.00 57.70           N  
ANISOU 4217  N   LYS B 277     7683   7289   6952   -678  -2061   2660       N  
ATOM   4218  CA  LYS B 277      37.225  45.094  10.907  1.00 55.39           C  
ANISOU 4218  CA  LYS B 277     7461   6888   6697   -649  -1906   2492       C  
ATOM   4219  C   LYS B 277      37.981  43.752  10.906  1.00 56.69           C  
ANISOU 4219  C   LYS B 277     7620   7301   6617   -707  -1695   2262       C  
ATOM   4220  O   LYS B 277      39.140  43.721  11.331  1.00 55.29           O  
ANISOU 4220  O   LYS B 277     7495   7122   6390   -754  -1589   2184       O  
ATOM   4221  CB  LYS B 277      36.688  45.368  12.324  1.00 56.31           C  
ANISOU 4221  CB  LYS B 277     7581   6696   7116   -419  -1871   2326       C  
ATOM   4222  CG  LYS B 277      36.218  46.799  12.540  1.00 66.63           C  
ANISOU 4222  CG  LYS B 277     8892   7701   8722   -347  -2063   2502       C  
ATOM   4223  CD  LYS B 277      35.758  47.035  13.962  1.00 71.04           C  
ANISOU 4223  CD  LYS B 277     9435   7997   9561   -131  -2007   2286       C  
ATOM   4224  CE  LYS B 277      35.082  48.376  14.090  1.00 80.15           C  
ANISOU 4224  CE  LYS B 277    10559   8849  11045    -38  -2208   2422       C  
ATOM   4225  NZ  LYS B 277      34.837  48.730  15.512  1.00 88.67           N  
ANISOU 4225  NZ  LYS B 277    11616   9687  12389    149  -2142   2183       N  
ATOM   4226  N   GLU B 278      37.345  42.655  10.451  1.00 52.24           N  
ANISOU 4226  N   GLU B 278     6985   6940   5923   -702  -1639   2143       N  
ATOM   4227  CA  GLU B 278      37.978  41.336  10.463  1.00 50.20           C  
ANISOU 4227  CA  GLU B 278     6706   6885   5483   -742  -1450   1905       C  
ATOM   4228  C   GLU B 278      39.032  41.167   9.370  1.00 55.25           C  
ANISOU 4228  C   GLU B 278     7334   7818   5841   -970  -1431   1965       C  
ATOM   4229  O   GLU B 278      38.746  41.344   8.186  1.00 56.64           O  
ANISOU 4229  O   GLU B 278     7464   8203   5856  -1115  -1542   2132       O  
ATOM   4230  CB  GLU B 278      36.947  40.204  10.360  1.00 50.85           C  
ANISOU 4230  CB  GLU B 278     6707   7070   5545   -668  -1397   1743       C  
ATOM   4231  CG  GLU B 278      37.536  38.871  10.799  1.00 56.39           C  
ANISOU 4231  CG  GLU B 278     7392   7855   6178   -645  -1198   1467       C  
ATOM   4232  CD  GLU B 278      36.756  37.598  10.543  1.00 64.05           C  
ANISOU 4232  CD  GLU B 278     8274   8958   7102   -619  -1130   1290       C  
ATOM   4233  OE1 GLU B 278      35.639  37.664   9.979  1.00 52.22           O  
ANISOU 4233  OE1 GLU B 278     6718   7514   5608   -613  -1231   1363       O  
ATOM   4234  OE2 GLU B 278      37.267  36.523  10.929  1.00 50.60           O  
ANISOU 4234  OE2 GLU B 278     6555   7295   5376   -602   -980   1077       O  
ATOM   4235  N   GLN B 279      40.244  40.781   9.791  1.00 50.98           N  
ANISOU 4235  N   GLN B 279     6823   7313   5234  -1002  -1288   1817       N  
ATOM   4236  CA  GLN B 279      41.381  40.487   8.921  1.00 51.52           C  
ANISOU 4236  CA  GLN B 279     6865   7670   5041  -1206  -1231   1803       C  
ATOM   4237  C   GLN B 279      41.468  38.974   8.816  1.00 55.16           C  
ANISOU 4237  C   GLN B 279     7246   8314   5397  -1188  -1075   1511       C  
ATOM   4238  O   GLN B 279      41.641  38.287   9.829  1.00 52.67           O  
ANISOU 4238  O   GLN B 279     6946   7857   5210  -1046   -952   1308       O  
ATOM   4239  CB  GLN B 279      42.685  41.111   9.460  1.00 52.25           C  
ANISOU 4239  CB  GLN B 279     7030   7669   5155  -1251  -1187   1829       C  
ATOM   4240  CG  GLN B 279      42.610  42.600   9.821  1.00 60.03           C  
ANISOU 4240  CG  GLN B 279     8096   8396   6319  -1237  -1332   2079       C  
ATOM   4241  CD  GLN B 279      42.259  43.467   8.639  1.00 74.08           C  
ANISOU 4241  CD  GLN B 279     9862  10285   8002  -1405  -1518   2390       C  
ATOM   4242  OE1 GLN B 279      43.078  43.702   7.747  1.00 70.48           O  
ANISOU 4242  OE1 GLN B 279     9390  10067   7322  -1626  -1536   2511       O  
ATOM   4243  NE2 GLN B 279      41.025  43.944   8.601  1.00 63.45           N  
ANISOU 4243  NE2 GLN B 279     8509   8778   6820  -1309  -1664   2532       N  
ATOM   4244  N   GLY B 280      41.271  38.464   7.608  1.00 53.46           N  
ANISOU 4244  N   GLY B 280     6940   8408   4965  -1332  -1091   1495       N  
ATOM   4245  CA  GLY B 280      41.212  37.029   7.368  1.00 52.86           C  
ANISOU 4245  CA  GLY B 280     6768   8507   4810  -1324   -962   1209       C  
ATOM   4246  C   GLY B 280      39.812  36.529   7.671  1.00 56.36           C  
ANISOU 4246  C   GLY B 280     7183   8834   5398  -1178   -986   1152       C  
ATOM   4247  O   GLY B 280      38.875  37.333   7.763  1.00 56.71           O  
ANISOU 4247  O   GLY B 280     7257   8749   5540  -1123  -1121   1350       O  
ATOM   4248  N   SER B 281      39.644  35.210   7.842  1.00 51.57           N  
ANISOU 4248  N   SER B 281     6510   8259   4826  -1113   -863    881       N  
ATOM   4249  CA  SER B 281      38.311  34.667   8.100  1.00 50.50           C  
ANISOU 4249  CA  SER B 281     6337   8031   4821   -993   -878    819       C  
ATOM   4250  C   SER B 281      38.299  33.593   9.189  1.00 52.12           C  
ANISOU 4250  C   SER B 281     6542   8049   5212   -839   -739    588       C  
ATOM   4251  O   SER B 281      38.867  32.515   9.002  1.00 51.88           O  
ANISOU 4251  O   SER B 281     6447   8124   5140   -874   -627    365       O  
ATOM   4252  CB  SER B 281      37.715  34.102   6.813  1.00 54.91           C  
ANISOU 4252  CB  SER B 281     6774   8896   5193  -1124   -913    760       C  
ATOM   4253  OG  SER B 281      36.358  34.479   6.663  1.00 62.56           O  
ANISOU 4253  OG  SER B 281     7728   9827   6215  -1078  -1041    908       O  
ATOM   4254  N   ALA B 282      37.626  33.885  10.319  1.00 46.71           N  
ANISOU 4254  N   ALA B 282     5918   7093   4738   -673   -754    642       N  
ATOM   4255  CA  ALA B 282      37.435  32.932  11.414  1.00 44.56           C  
ANISOU 4255  CA  ALA B 282     5645   6644   4642   -535   -641    472       C  
ATOM   4256  C   ALA B 282      36.521  31.820  10.904  1.00 48.52           C  
ANISOU 4256  C   ALA B 282     6044   7244   5148   -544   -615    323       C  
ATOM   4257  O   ALA B 282      35.493  32.115  10.291  1.00 48.68           O  
ANISOU 4257  O   ALA B 282     6023   7335   5137   -563   -709    405       O  
ATOM   4258  CB  ALA B 282      36.835  33.627  12.633  1.00 44.09           C  
ANISOU 4258  CB  ALA B 282     5657   6325   4769   -383   -673    576       C  
ATOM   4259  N   LYS B 283      36.928  30.555  11.077  1.00 44.41           N  
ANISOU 4259  N   LYS B 283     5471   6732   4671   -539   -498    105       N  
ATOM   4260  CA  LYS B 283      36.166  29.435  10.537  1.00 44.62           C  
ANISOU 4260  CA  LYS B 283     5389   6852   4713   -566   -468    -65       C  
ATOM   4261  C   LYS B 283      35.743  28.440  11.596  1.00 47.24           C  
ANISOU 4261  C   LYS B 283     5712   6974   5263   -448   -383   -180       C  
ATOM   4262  O   LYS B 283      36.455  28.210  12.579  1.00 45.37           O  
ANISOU 4262  O   LYS B 283     5528   6574   5135   -372   -315   -199       O  
ATOM   4263  CB  LYS B 283      36.972  28.708   9.448  1.00 48.38           C  
ANISOU 4263  CB  LYS B 283     5769   7573   5041   -705   -416   -254       C  
ATOM   4264  CG  LYS B 283      37.100  29.506   8.156  1.00 63.88           C  
ANISOU 4264  CG  LYS B 283     7703   9823   6747   -864   -507   -146       C  
ATOM   4265  CD  LYS B 283      38.269  29.026   7.314  1.00 74.57           C  
ANISOU 4265  CD  LYS B 283     8974  11425   7935  -1005   -440   -323       C  
ATOM   4266  CE  LYS B 283      38.971  30.148   6.579  1.00 85.31           C  
ANISOU 4266  CE  LYS B 283    10364  12989   9059  -1146   -510   -142       C  
ATOM   4267  NZ  LYS B 283      38.086  30.837   5.605  1.00 94.04           N  
ANISOU 4267  NZ  LYS B 283    11450  14274  10008  -1243   -649     56       N  
ATOM   4268  N   CYS B 284      34.579  27.822  11.348  1.00 43.75           N  
ANISOU 4268  N   CYS B 284     5194   6555   4875   -445   -393   -252       N  
ATOM   4269  CA  CYS B 284      33.960  26.789  12.163  1.00 42.91           C  
ANISOU 4269  CA  CYS B 284     5056   6281   4966   -366   -325   -354       C  
ATOM   4270  C   CYS B 284      34.775  25.507  12.081  1.00 47.16           C  
ANISOU 4270  C   CYS B 284     5535   6803   5581   -395   -227   -569       C  
ATOM   4271  O   CYS B 284      35.095  25.064  10.976  1.00 47.41           O  
ANISOU 4271  O   CYS B 284     5479   7024   5511   -500   -218   -723       O  
ATOM   4272  CB  CYS B 284      32.525  26.565  11.701  1.00 43.67           C  
ANISOU 4272  CB  CYS B 284     5074   6447   5074   -384   -373   -374       C  
ATOM   4273  SG  CYS B 284      31.503  28.056  11.765  1.00 47.50           S  
ANISOU 4273  SG  CYS B 284     5603   6938   5507   -334   -506   -133       S  
ATOM   4274  N   SER B 285      35.110  24.916  13.248  1.00 43.31           N  
ANISOU 4274  N   SER B 285     5083   6096   5277   -306   -160   -582       N  
ATOM   4275  CA  SER B 285      35.899  23.684  13.353  1.00 43.75           C  
ANISOU 4275  CA  SER B 285     5081   6077   5465   -309    -81   -765       C  
ATOM   4276  C   SER B 285      35.233  22.497  12.640  1.00 49.71           C  
ANISOU 4276  C   SER B 285     5706   6876   6306   -369    -59   -975       C  
ATOM   4277  O   SER B 285      35.934  21.673  12.053  1.00 50.82           O  
ANISOU 4277  O   SER B 285     5759   7065   6484   -418    -17  -1184       O  
ATOM   4278  CB  SER B 285      36.161  23.330  14.814  1.00 45.72           C  
ANISOU 4278  CB  SER B 285     5393   6081   5899   -203    -38   -684       C  
ATOM   4279  OG  SER B 285      34.957  23.157  15.543  1.00 54.22           O  
ANISOU 4279  OG  SER B 285     6474   7047   7081   -158    -43   -602       O  
ATOM   4280  N   GLY B 286      33.903  22.438  12.684  1.00 46.94           N  
ANISOU 4280  N   GLY B 286     5331   6514   5990   -367    -87   -934       N  
ATOM   4281  CA  GLY B 286      33.127  21.364  12.075  1.00 48.53           C  
ANISOU 4281  CA  GLY B 286     5407   6750   6282   -429    -70  -1125       C  
ATOM   4282  C   GLY B 286      33.070  21.375  10.560  1.00 54.64           C  
ANISOU 4282  C   GLY B 286     6079   7810   6872   -550    -99  -1281       C  
ATOM   4283  O   GLY B 286      33.709  20.542   9.911  1.00 56.39           O  
ANISOU 4283  O   GLY B 286     6202   8103   7120   -613    -54  -1517       O  
ATOM   4284  N   SER B 287      32.290  22.314   9.989  1.00 50.53           N  
ANISOU 4284  N   SER B 287     5566   7462   6169   -586   -180  -1155       N  
ATOM   4285  CA  SER B 287      32.055  22.446   8.543  1.00 51.23           C  
ANISOU 4285  CA  SER B 287     5554   7864   6046   -716   -228  -1256       C  
ATOM   4286  C   SER B 287      33.196  23.131   7.777  1.00 54.36           C  
ANISOU 4286  C   SER B 287     5963   8475   6215   -797   -244  -1245       C  
ATOM   4287  O   SER B 287      33.399  22.839   6.595  1.00 55.39           O  
ANISOU 4287  O   SER B 287     5977   8873   6194   -925   -242  -1423       O  
ATOM   4288  CB  SER B 287      30.768  23.223   8.293  1.00 54.03           C  
ANISOU 4288  CB  SER B 287     5912   8315   6303   -718   -327  -1089       C  
ATOM   4289  OG  SER B 287      30.857  24.528   8.839  1.00 60.71           O  
ANISOU 4289  OG  SER B 287     6884   9091   7091   -644   -392   -817       O  
ATOM   4290  N   GLY B 288      33.894  24.052   8.431  1.00 49.02           N  
ANISOU 4290  N   GLY B 288     5416   7701   5507   -735   -261  -1043       N  
ATOM   4291  CA  GLY B 288      34.960  24.826   7.804  1.00 48.91           C  
ANISOU 4291  CA  GLY B 288     5427   7878   5280   -817   -281   -990       C  
ATOM   4292  C   GLY B 288      34.451  26.148   7.262  1.00 52.31           C  
ANISOU 4292  C   GLY B 288     5902   8467   5505   -869   -405   -740       C  
ATOM   4293  O   GLY B 288      35.228  26.939   6.725  1.00 52.15           O  
ANISOU 4293  O   GLY B 288     5909   8609   5296   -954   -441   -643       O  
ATOM   4294  N   LYS B 289      33.135  26.395   7.410  1.00 48.82           N  
ANISOU 4294  N   LYS B 289     5461   7975   5114   -821   -477   -629       N  
ATOM   4295  CA  LYS B 289      32.444  27.609   6.972  1.00 49.21           C  
ANISOU 4295  CA  LYS B 289     5539   8129   5027   -845   -616   -381       C  
ATOM   4296  C   LYS B 289      32.844  28.810   7.840  1.00 51.57           C  
ANISOU 4296  C   LYS B 289     5984   8232   5377   -752   -662   -133       C  
ATOM   4297  O   LYS B 289      33.178  28.600   9.008  1.00 50.00           O  
ANISOU 4297  O   LYS B 289     5857   7787   5354   -636   -586   -153       O  
ATOM   4298  CB  LYS B 289      30.913  27.405   7.023  1.00 51.99           C  
ANISOU 4298  CB  LYS B 289     5835   8449   5469   -796   -670   -370       C  
ATOM   4299  CG  LYS B 289      30.343  26.413   5.992  1.00 66.64           C  
ANISOU 4299  CG  LYS B 289     7533  10539   7247   -908   -655   -592       C  
ATOM   4300  CD  LYS B 289      30.491  26.842   4.512  1.00 79.26           C  
ANISOU 4300  CD  LYS B 289     9049  12520   8545  -1083   -742   -563       C  
ATOM   4301  CE  LYS B 289      29.687  28.066   4.132  1.00 92.62           C  
ANISOU 4301  CE  LYS B 289    10760  14302  10130  -1089   -912   -275       C  
ATOM   4302  NZ  LYS B 289      29.656  28.272   2.662  1.00104.87           N  
ANISOU 4302  NZ  LYS B 289    12203  16259  11385  -1278   -999   -257       N  
ATOM   4303  N   PRO B 290      32.813  30.072   7.324  1.00 48.35           N  
ANISOU 4303  N   PRO B 290     5616   7922   4831   -802   -792    106       N  
ATOM   4304  CA  PRO B 290      33.180  31.218   8.180  1.00 46.74           C  
ANISOU 4304  CA  PRO B 290     5541   7506   4711   -710   -837    320       C  
ATOM   4305  C   PRO B 290      32.202  31.404   9.343  1.00 48.85           C  
ANISOU 4305  C   PRO B 290     5847   7506   5208   -538   -848    369       C  
ATOM   4306  O   PRO B 290      31.028  31.045   9.219  1.00 48.88           O  
ANISOU 4306  O   PRO B 290     5777   7531   5263   -508   -879    330       O  
ATOM   4307  CB  PRO B 290      33.149  32.416   7.222  1.00 49.93           C  
ANISOU 4307  CB  PRO B 290     5952   8079   4940   -817   -994    562       C  
ATOM   4308  CG  PRO B 290      33.164  31.827   5.842  1.00 56.13           C  
ANISOU 4308  CG  PRO B 290     6617   9218   5491   -994  -1001    458       C  
ATOM   4309  CD  PRO B 290      32.444  30.524   5.967  1.00 51.49           C  
ANISOU 4309  CD  PRO B 290     5938   8625   5002   -949   -910    202       C  
ATOM   4310  N   VAL B 291      32.690  31.956  10.470  1.00 43.64           N  
ANISOU 4310  N   VAL B 291     5289   6617   4676   -432   -819    439       N  
ATOM   4311  CA  VAL B 291      31.904  32.180  11.693  1.00 42.43           C  
ANISOU 4311  CA  VAL B 291     5166   6229   4727   -275   -812    467       C  
ATOM   4312  C   VAL B 291      30.775  33.212  11.433  1.00 47.81           C  
ANISOU 4312  C   VAL B 291     5824   6897   5446   -232   -967    635       C  
ATOM   4313  O   VAL B 291      29.665  33.021  11.932  1.00 47.56           O  
ANISOU 4313  O   VAL B 291     5743   6786   5542   -140   -970    595       O  
ATOM   4314  CB  VAL B 291      32.819  32.567  12.896  1.00 44.42           C  
ANISOU 4314  CB  VAL B 291     5521   6286   5072   -194   -748    491       C  
ATOM   4315  CG1 VAL B 291      32.015  32.997  14.122  1.00 43.28           C  
ANISOU 4315  CG1 VAL B 291     5395   5940   5111    -47   -752    523       C  
ATOM   4316  CG2 VAL B 291      33.750  31.413  13.260  1.00 43.18           C  
ANISOU 4316  CG2 VAL B 291     5367   6121   4917   -212   -605    323       C  
ATOM   4317  N   ARG B 292      31.038  34.244  10.602  1.00 46.02           N  
ANISOU 4317  N   ARG B 292     5618   6757   5112   -308  -1098    822       N  
ATOM   4318  CA  ARG B 292      30.073  35.300  10.251  1.00 47.12           C  
ANISOU 4318  CA  ARG B 292     5731   6873   5301   -272  -1273   1013       C  
ATOM   4319  C   ARG B 292      28.792  34.768   9.552  1.00 52.13           C  
ANISOU 4319  C   ARG B 292     6244   7660   5903   -290  -1331    970       C  
ATOM   4320  O   ARG B 292      27.745  35.407   9.667  1.00 53.17           O  
ANISOU 4320  O   ARG B 292     6334   7712   6155   -201  -1447   1067       O  
ATOM   4321  CB  ARG B 292      30.736  36.381   9.374  1.00 47.97           C  
ANISOU 4321  CB  ARG B 292     5880   7064   5281   -386  -1407   1244       C  
ATOM   4322  CG  ARG B 292      31.114  35.932   7.958  1.00 57.03           C  
ANISOU 4322  CG  ARG B 292     6971   8541   6156   -583  -1427   1254       C  
ATOM   4323  CD  ARG B 292      31.660  37.066   7.110  1.00 63.39           C  
ANISOU 4323  CD  ARG B 292     7811   9442   6833   -711  -1577   1524       C  
ATOM   4324  NE  ARG B 292      33.053  37.373   7.441  1.00 70.07           N  
ANISOU 4324  NE  ARG B 292     8752  10230   7642   -760  -1505   1540       N  
ATOM   4325  CZ  ARG B 292      34.109  36.798   6.872  1.00 83.96           C  
ANISOU 4325  CZ  ARG B 292    10501  12208   9192   -909  -1409   1443       C  
ATOM   4326  NH1 ARG B 292      33.946  35.877   5.928  1.00 73.34           N  
ANISOU 4326  NH1 ARG B 292     9053  11158   7655  -1026  -1370   1308       N  
ATOM   4327  NH2 ARG B 292      35.336  37.141   7.239  1.00 69.28           N  
ANISOU 4327  NH2 ARG B 292     8722  10284   7317   -944  -1350   1461       N  
ATOM   4328  N   SER B 293      28.876  33.617   8.842  1.00 48.00           N  
ANISOU 4328  N   SER B 293     5652   7352   5234   -400  -1253    810       N  
ATOM   4329  CA  SER B 293      27.753  33.027   8.105  1.00 48.46           C  
ANISOU 4329  CA  SER B 293     5586   7586   5241   -439  -1297    743       C  
ATOM   4330  C   SER B 293      26.760  32.268   9.017  1.00 50.93           C  
ANISOU 4330  C   SER B 293     5850   7759   5743   -317  -1215    583       C  
ATOM   4331  O   SER B 293      25.686  31.876   8.551  1.00 51.67           O  
ANISOU 4331  O   SER B 293     5836   7964   5831   -328  -1261    535       O  
ATOM   4332  CB  SER B 293      28.261  32.104   6.998  1.00 52.35           C  
ANISOU 4332  CB  SER B 293     6010   8365   5514   -611  -1239    599       C  
ATOM   4333  OG  SER B 293      28.808  30.893   7.494  1.00 59.89           O  
ANISOU 4333  OG  SER B 293     6970   9262   6524   -605  -1060    356       O  
ATOM   4334  N   ILE B 294      27.100  32.073  10.301  1.00 45.55           N  
ANISOU 4334  N   ILE B 294     5238   6852   5216   -213  -1097    509       N  
ATOM   4335  CA  ILE B 294      26.218  31.379  11.240  1.00 44.44           C  
ANISOU 4335  CA  ILE B 294     5052   6592   5241   -117  -1013    378       C  
ATOM   4336  C   ILE B 294      25.164  32.362  11.762  1.00 48.71           C  
ANISOU 4336  C   ILE B 294     5567   7017   5924     11  -1117    487       C  
ATOM   4337  O   ILE B 294      25.502  33.477  12.158  1.00 48.30           O  
ANISOU 4337  O   ILE B 294     5584   6836   5934     80  -1182    620       O  
ATOM   4338  CB  ILE B 294      27.004  30.692  12.404  1.00 45.56           C  
ANISOU 4338  CB  ILE B 294     5264   6571   5474    -75   -849    265       C  
ATOM   4339  CG1 ILE B 294      28.208  29.838  11.902  1.00 45.36           C  
ANISOU 4339  CG1 ILE B 294     5261   6635   5337   -185   -760    157       C  
ATOM   4340  CG2 ILE B 294      26.077  29.895  13.340  1.00 45.22           C  
ANISOU 4340  CG2 ILE B 294     5164   6433   5582     -7   -762    148       C  
ATOM   4341  CD1 ILE B 294      27.904  28.581  10.999  1.00 48.12           C  
ANISOU 4341  CD1 ILE B 294     5501   7160   5623   -294   -717    -25       C  
ATOM   4342  N   ILE B 295      23.885  31.947  11.726  1.00 45.97           N  
ANISOU 4342  N   ILE B 295     5109   6718   5639     40  -1135    416       N  
ATOM   4343  CA  ILE B 295      22.746  32.721  12.225  1.00 46.35           C  
ANISOU 4343  CA  ILE B 295     5097   6677   5839    166  -1224    471       C  
ATOM   4344  C   ILE B 295      22.036  31.830  13.247  1.00 48.48           C  
ANISOU 4344  C   ILE B 295     5309   6881   6229    219  -1090    302       C  
ATOM   4345  O   ILE B 295      21.370  30.865  12.862  1.00 49.38           O  
ANISOU 4345  O   ILE B 295     5331   7110   6319    159  -1054    191       O  
ATOM   4346  CB  ILE B 295      21.808  33.221  11.081  1.00 51.83           C  
ANISOU 4346  CB  ILE B 295     5688   7523   6481    143  -1406    577       C  
ATOM   4347  CG1 ILE B 295      22.590  34.026  10.014  1.00 53.51           C  
ANISOU 4347  CG1 ILE B 295     5957   7829   6547     56  -1540    775       C  
ATOM   4348  CG2 ILE B 295      20.651  34.060  11.645  1.00 53.63           C  
ANISOU 4348  CG2 ILE B 295     5838   7636   6901    293  -1504    619       C  
ATOM   4349  CD1 ILE B 295      22.114  33.813   8.564  1.00 64.69           C  
ANISOU 4349  CD1 ILE B 295     7276   9522   7780    -71  -1652    824       C  
ATOM   4350  N   CYS B 296      22.230  32.118  14.546  0.70 42.18           N  
ANISOU 4350  N   CYS B 296     4562   5914   5551    314  -1012    282       N  
ATOM   4351  CA  CYS B 296      21.663  31.327  15.637  0.70 40.43           C  
ANISOU 4351  CA  CYS B 296     4293   5642   5427    348   -880    148       C  
ATOM   4352  C   CYS B 296      20.186  31.630  15.848  0.70 47.92           C  
ANISOU 4352  C   CYS B 296     5107   6616   6485    426   -937    111       C  
ATOM   4353  O   CYS B 296      19.808  32.800  15.883  0.70 48.16           O  
ANISOU 4353  O   CYS B 296     5110   6594   6593    524  -1057    186       O  
ATOM   4354  CB  CYS B 296      22.449  31.535  16.931  0.70 38.40           C  
ANISOU 4354  CB  CYS B 296     4126   5239   5227    404   -780    144       C  
ATOM   4355  SG  CYS B 296      24.078  30.746  16.957  0.70 40.24           S  
ANISOU 4355  SG  CYS B 296     4485   5444   5359    311   -667    135       S  
ATOM   4356  N   PRO B 297      19.343  30.594  16.075  1.00 47.45           N  
ANISOU 4356  N   PRO B 297     4952   6623   6453    386   -853    -12       N  
ATOM   4357  CA  PRO B 297      17.929  30.858  16.385  1.00 49.47           C  
ANISOU 4357  CA  PRO B 297     5064   6918   6813    458   -894    -68       C  
ATOM   4358  C   PRO B 297      17.760  31.376  17.819  1.00 57.28           C  
ANISOU 4358  C   PRO B 297     6041   7804   7920    563   -828   -111       C  
ATOM   4359  O   PRO B 297      18.715  31.354  18.602  1.00 56.12           O  
ANISOU 4359  O   PRO B 297     5997   7565   7760    564   -738    -99       O  
ATOM   4360  CB  PRO B 297      17.270  29.490  16.204  1.00 51.11           C  
ANISOU 4360  CB  PRO B 297     5186   7232   7001    354   -807   -187       C  
ATOM   4361  CG  PRO B 297      18.330  28.523  16.487  1.00 53.92           C  
ANISOU 4361  CG  PRO B 297     5645   7531   7309    265   -675   -213       C  
ATOM   4362  CD  PRO B 297      19.638  29.145  16.100  1.00 48.51           C  
ANISOU 4362  CD  PRO B 297     5097   6789   6546    272   -718   -110       C  
ATOM   4363  N   THR B 298      16.544  31.823  18.165  1.00 57.65           N  
ANISOU 4363  N   THR B 298     5946   7884   8074    645   -871   -176       N  
ATOM   4364  CA  THR B 298      16.211  32.358  19.483  1.00 58.78           C  
ANISOU 4364  CA  THR B 298     6037   7970   8326    742   -811   -255       C  
ATOM   4365  C   THR B 298      15.208  31.438  20.197  1.00 67.42           C  
ANISOU 4365  C   THR B 298     7002   9172   9443    697   -690   -389       C  
ATOM   4366  O   THR B 298      14.266  30.939  19.578  1.00 67.89           O  
ANISOU 4366  O   THR B 298     6950   9337   9507    659   -724   -433       O  
ATOM   4367  CB  THR B 298      15.664  33.794  19.334  1.00 64.18           C  
ANISOU 4367  CB  THR B 298     6649   8591   9146    891   -972   -234       C  
ATOM   4368  OG1 THR B 298      16.596  34.575  18.587  1.00 62.98           O  
ANISOU 4368  OG1 THR B 298     6619   8343   8967    904  -1091    -79       O  
ATOM   4369  CG2 THR B 298      15.379  34.481  20.670  1.00 61.62           C  
ANISOU 4369  CG2 THR B 298     6260   8208   8945   1000   -915   -350       C  
ATOM   4370  N   THR B 299      15.424  31.233  21.506  1.00 66.84           N  
ANISOU 4370  N   THR B 299     6938   9085   9374    690   -551   -448       N  
ATOM   4371  CA  THR B 299      14.562  30.475  22.415  1.00 68.59           C  
ANISOU 4371  CA  THR B 299     7038   9416   9605    633   -423   -558       C  
ATOM   4372  C   THR B 299      14.375  31.343  23.672  1.00 74.96           C  
ANISOU 4372  C   THR B 299     7778  10231  10473    728   -379   -649       C  
ATOM   4373  O   THR B 299      15.340  31.964  24.133  1.00 74.63           O  
ANISOU 4373  O   THR B 299     7840  10096  10420    774   -370   -612       O  
ATOM   4374  CB  THR B 299      15.158  29.083  22.701  1.00 79.73           C  
ANISOU 4374  CB  THR B 299     8533  10829  10930    481   -287   -516       C  
ATOM   4375  OG1 THR B 299      15.469  28.440  21.462  1.00 80.59           O  
ANISOU 4375  OG1 THR B 299     8702  10919  10998    408   -339   -463       O  
ATOM   4376  CG2 THR B 299      14.216  28.190  23.511  1.00 80.21           C  
ANISOU 4376  CG2 THR B 299     8467  11009  10998    389   -165   -595       C  
ATOM   4377  N   GLY B 300      13.144  31.413  24.180  1.00 73.09           N  
ANISOU 4377  N   GLY B 300     7355  10116  10299    755   -353   -784       N  
ATOM   4378  CA  GLY B 300      12.823  32.202  25.364  1.00103.54           C  
ANISOU 4378  CA  GLY B 300    11105  14020  14214    839   -304   -920       C  
ATOM   4379  C   GLY B 300      11.341  32.344  25.632  1.00127.04           C  
ANISOU 4379  C   GLY B 300    13849  17149  17272    875   -300  -1087       C  
ATOM   4380  O   GLY B 300      10.940  33.054  26.555  1.00 86.83           O  
ANISOU 4380  O   GLY B 300     8629  12122  12241    950   -262  -1241       O  
TER    4381      GLY B 300                                                      
END
